# Supplementary material for: Pathogenic pathways are activated in each major cell type of the glomerulus in the Cd2ap mutant mouse model of focal segmental glomerulosclerosis
Source: BMC Nephrol. 2015 May 13;16:71. doi: 10.1186/s12882-015-0063-z (PMC4430919; doi:10.1186/s12882-015-0063-z)
Supplement: Additional file 9: Table S9. — RNA-seq defined genes higher in wild type podocytes compared to Cd2ap mutant. Fold change > 2.0. Columns show gene symbol, fold change, Gene ID, RPKM in mutant, RPKM in wild type and gene position as determined by chromosome, start and end, gene description. [file 12882_2015_63_MOESM9_ESM.xls]

Gene Symbol	FC mutant vs WT	Gene ID	RPKM mutant	RPKM WT	Chromosome	Start	End	Description
Gm10032	196.13376	791407	3.2332845	0	chr14	67403366	67412595	predicted gene 10032
Enkur	149.92885	71233	3.7888126	0.021282695	chr2	21102358	21126992	"enkurin, TRPC channel interacting protein"
Crct1	121.47015	74175	5.1331906	0	chr3	92818127	92819608	cysteine-rich C-terminal 1
Crygn	86.50985	214301	4.33976	0.02534896	chr5	24256820	24263661	"crystallin, gamma N"
Gm17281	74.8211	100503319	3.2761114	0.04266027	chr2	91090900	91096152	"predicted gene, 17281"
Hoxd11	73.97582	15431	7.244149	0.095408365	chr2	74520450	74522195	homeobox D11
Adamts8	42.322594	30806	6.7143793	0.15456909	chr9	30750148	30770443	"a disintegrin-like and metallopeptidase (reprolysin type) with thrombospondin type 1 motif, 8"
Dusp26	40.421753	66959	3.3397415	0.08049827	chr8	32200134	32207519	dual specificity phosphatase 26 (putative)
Cxcl1	39.21996	14825	16.23637	0.4033396	chr5	91320271	91322141	chemokine (C-X-C motif) ligand 1
Tgtp1	38.784508	21822	6.2267385	0.15641968	chr11	48798831	48805756	T cell specific GTPase 1
Mir669c	37.181427	735273	10.335622	0	chr2	10430923	10431031	microRNA 669c
Gpnmb	36.92762	93695	4.0744905	0.10750059	chr6	48986517	49008181	glycoprotein (transmembrane) nmb
Chi3l3	33.123447	12655	4.50966	0.13264693	chr3	105950472	105970482	chitinase 3-like 3
Col5a3	31.831558	53867	3.7945108	0.11614133	chr9	20574494	20619478	"collagen, type V, alpha 3"
4933412E12Rik	28.238575	71086	3.4577127	0.11929851	chr10	116387623	116400335	RIKEN cDNA 4933412E12 gene
Hp	27.909342	15439	5.4348097	0.18972455	chr8	112099028	112103072	haptoglobin
Cubn	25.48127	65969	3.6489735	0.13952066	chr2	13197965	13413503	cubilin (intrinsic factor-cobalamin receptor)
Ppp1r14a	22.751463	68458	4.488814	0.19222564	chr7	30074339	30078409	"protein phosphatase 1, regulatory (inhibitor) subunit 14A"
Lamc2	22.47991	16782	10.27091	0.4451469	chr1	154969886	155033577	"laminin, gamma 2"
Cxcl10	21.560352	15945	26.67243	1.2053013	chr5	92775667	92777880	chemokine (C-X-C motif) ligand 10
Egr3	21.180391	13655	6.2498446	0.287491	chr14	70477252	70482421	early growth response 3
Kcnh3	19.944818	16512	3.3908217	0.16563952	chr15	99055407	99073248	"potassium voltage-gated channel, subfamily H (eag-related), member 3"
6030408B16Rik	19.556763	77717	8.072556	0.40216395	chr15	101123643	101127857	RIKEN cDNA 6030408B16 gene
Cdsn	18.736498	386463	8.612566	0.44785053	chr17	35689073	35694125	corneodesmosin
Dbp	18.554502	13170	20.556616	1.0794216	chr7	52960617	52965573	D site albumin promoter binding protein
Cd109	18.318754	235505	6.8693533	0.3653499	chr9	78463353	78564067	CD109 antigen
Mirlet7a-1	17.491701	387244	5.63821	0	chr13	48633548	48633641	microRNA let7a-1
Tslp	16.718876	53603	4.081295	0.2378372	chr18	32975037	32979453	thymic stromal lymphopoietin
Tgtp2	16.095772	100039796	11.9374695	0.7225858	chr11	48870698	48877714	T cell specific GTPase 2
Lgals3	16.08237	16854	17.131529	1.0378509	chr14	47993535	48005842	"lectin, galactose binding, soluble 3"
Iigp1	14.563849	60440	17.247917	1.15385	chr18	60535683	60552283	interferon inducible GTPase 1
Itga11	14.199946	319480	5.6634727	0.38858408	chr9	62525662	62631786	integrin alpha 11
Kcna5	14.10908	16493	3.6277149	0.250509	chr6	126482569	126485573	"potassium voltage-gated channel, shaker-related subfamily, member 5"
Camk2a	13.640354	12322	8.549915	0.61069614	chr18	61085286	61147806	calcium/calmodulin-dependent protein kinase II alpha
Fkbp5	13.447061	14229	28.750257	2.0830672	chr17	28536040	28654469	FK506 binding protein 5
Spock2	12.967251	94214	5.982514	0.449495	chr10	59569005	59596661	"sparc/osteonectin, cwcv and kazal-like domains proteoglycan 2"
Rasgrp1	12.777762	19419	3.056868	0.23308323	chr2	117105729	117168613	RAS guanyl releasing protein 1
Mir297a-3	12.725442	100124482	3.7801561	0	chr2	10437447	10437548	microRNA 297a-3
Mylpf	12.450441	17907	7.696662	0.6022913	chr7	134355122	134357801	"myosin light chain, phosphorylatable, fast skeletal muscle"
Tagln	11.975413	21345	232.0533	18.87931	chr9	45737711	45744141	transgelin
D630032N06Rik	11.870821	654810	4.5568056	0.37399748	chr11	85048668	85051806	RIKEN cDNA D630032N06 gene
Slc2a4	11.575204	20528	4.1180854	0.34662157	chr11	69755788	69761692	"solute carrier family 2 (facilitated glucose transporter), member 4"
Prss23	11.265298	76453	34.849895	3.01403	chr7	96656295	96675685	"protease, serine, 23"
Actr3b	10.988209	242894	3.5007842	0.310404	chr5	25265844	25356159	ARP3 actin-related protein 3 homolog B (yeast)
1810059H22Rik	10.848334	69820	3.5631955	0.32001144	chr5	149765324	149771786	RIKEN cDNA 1810059H22 gene
Tceanc	10.727479	245695	4.4432564	0.40354556	chrX	162937747	162948410	transcription elongation factor A (SII) N-terminal and central domain containing
D130040H23Rik	10.713604	211135	3.2012851	0.29112387	chr8	71794979	71827274	RIKEN cDNA D130040H23 gene
Slc10a6	10.674582	75750	4.075249	0.37195656	chr5	104034730	104058422	"solute carrier family 10 (sodium/bile acid cotransporter family), member 6"
Ankrd61	10.656234	66729	6.249912	0.5714247	chr5	144651612	144655936	ankyrin repeat domain 61
Gbp6	10.575631	100702	4.4131627	0.4065674	chr5	105699721	105722718	guanylate binding protein 6
Wfdc1	10.294752	67866	20.933357	1.9811246	chr8	122190265	122211920	WAP four-disulfide core domain 1
A930038C07Rik	10.285247	68169	3.1056209	0.29418647	chr6	65621605	65656924	RIKEN cDNA A930038C07 gene
Ctsk	10.256904	13038	4.542615	0.4314979	chr3	95303208	95313284	cathepsin K
Nr1d1	10.244991	217166	149.6446	14.231097	chr11	98629249	98636556	"nuclear receptor subfamily 1, group D, member 1"
Mirlet7f-1	10.178285	387252	4.552868	0.4358122	chr13	48633198	48633286	microRNA let7f-1
Padi4	10.121563	18602	3.240724	0.31194896	chr4	140301423	140330118	"peptidyl arginine deiminase, type IV"
Frem1	9.986174	329872	17.037767	1.6622735	chr4	82543824	82698071	Fras1 related extracellular matrix protein 1
Nckap5	9.862347	210356	5.882593	0.58113575	chr1	127810213	128727209	NCK-associated protein 5
Dnm1	9.656974	13429	3.4423692	0.34730044	chr2	32163991	32208824	dynamin 1
Irgm1	9.562293	15944	59.149563	6.026684	chr11	48678751	48684848	immunity-related GTPase family M member 1
Pdlim4	9.473506	30794	6.013448	0.61844605	chr11	53868430	53882519	PDZ and LIM domain 4
Ptgfr	9.367469	19220	11.244666	1.169535	chr3	151461574	151500492	prostaglandin F receptor
Irf7	9.303798	54123	25.84865	2.7068646	chr7	148449088	148452300	interferon regulatory factor 7
2610035D17Rik	9.252548	72386	3.8763785	0.4081819	chr11	112905220	113063152	RIKEN cDNA 2610035D17 gene
Gsto1	9.231142	14873	10.20413	1.076985	chr19	47929479	47939278	glutathione S-transferase omega 1
Tlr2	9.174708	24088	3.9693265	0.42151543	chr3	83640194	83645530	toll-like receptor 2
Cap2	9.047261	67252	8.2264185	0.8858958	chr13	46597272	46745650	"CAP, adenylate cyclase-associated protein, 2 (yeast)"
Serpine1	8.85094	18787	14.936029	1.6441246	chr5	137537376	137548142	"serine (or cysteine) peptidase inhibitor, clade E, member 1"
Gm20088	8.843436	100504152	6.936243	0.7641739	chr14	33115110	33122081	"predicted gene, 20088"
Wasf1	8.821113	83767	3.080484	0.34023935	chr10	40603340	40658375	WASP family 1
Scarna17	8.784122	100217466	13.432971	1.489919	chr18	74938048	74938109	small Cajal body-specific RNA 17
Gbp3	8.372273	55932	12.420789	1.4454225	chr3	142223016	142236176	guanylate binding protein 3
P2rx6	8.311537	18440	3.4626045	0.40589213	chr16	17561978	17577893	"purinergic receptor P2X, ligand-gated ion channel, 6"
Igfbp2	8.231774	16008	51.568905	6.1035647	chr1	72871077	72899045	insulin-like growth factor binding protein 2
Tgfb2	8.20785	21808	14.935992	1.7729378	chr1	188447065	188529871	"transforming growth factor, beta 2"
Ptprv	8.083774	13924	52.559658	6.3347178	chr1	137005075	137029152	"protein tyrosine phosphatase, receptor type, V"
Isg15	8.009909	100038882	34.132465	4.15173	chr4	155573533	155574927	ISG15 ubiquitin-like modifier
Akr1b8	7.9414177	14187	4.003603	0.4911814	chr6	34304164	34318454	"aldo-keto reductase family 1, member B8"
Rab32	7.900597	67844	6.0466175	0.7456609	chr10	10264837	10278005	"RAB32, member RAS oncogene family"
Cstad	7.8472857	78617	4.276645	0.53097326	chr2	30450564	30464465	"CSA-conditional, T cell activation-dependent protein"
Spon2	7.805174	100689	7.912086	0.9876372	chr5	33556167	33560887	"spondin 2, extracellular matrix protein"
Dtwd1	7.7876205	69185	6.861701	0.8584521	chr2	125977877	125991013	DTW domain containing 1
AI414108	7.6308804	102623	5.8408093	0.7457397	chr9	27160270	27165128	expressed sequence AI414108
Fam189a2	7.5838165	381217	3.9757187	0.5107597	chr19	24047240	24105509	"family with sequence similarity 189, member A2"
Vit	7.4295425	74199	4.5064096	0.5909593	chr17	78907403	79026749	vitrin
Nr1d2	7.3160367	353187	40.654392	5.414029	chr14	19036570	19071620	"nuclear receptor subfamily 1, group D, member 2"
Tnfrsf19	7.2985916	29820	4.7208557	0.6301886	chr14	61582671	61665692	"tumor necrosis factor receptor superfamily, member 19"
Cldn1	7.281236	12737	105.34376	14.095893	chr16	26356732	26371925	claudin 1
Phgdh	7.2433834	236539	4.323561	0.58155286	chr3	98117094	98143892	3-phosphoglycerate dehydrogenase
Tmem178	7.2355995	68027	11.732619	1.579826	chr17	81343972	81401156	transmembrane protein 178
Perp	7.2221026	64058	19.313847	2.6055171	chr10	18564877	18576878	"PERP, TP53 apoptosis effector"
Mall	7.188697	228576	3.3502002	0.45405605	chr2	127530126	127555633	"mal, T cell differentiation protein-like"
Mndal	7.1561723	100040462	3.6461687	0.49641493	chr1	175677425	175844310	myeloid nuclear differentiation antigen like
2010109K11Rik	7.0970855	72123	25.544777	3.506799	chr12	33063654	33067808	RIKEN cDNA 2010109K11 gene
Gm1673	6.8575583	381633	4.0944138	0.5817162	chr5	34326086	34327655	predicted gene 1673
Mir186	6.846028	387181	11.819062	1.6820284	chr3	157207243	157207313	microRNA 186
Olfr920	6.741568	258783	4.0539126	0.5858713	chr9	38560381	38564448	olfactory receptor 920
Ccnb2	6.739474	12442	4.483335	0.6481328	chr9	70255496	70269361	cyclin B2
Fbxl15	6.6978126	68431	3.0479503	0.44336742	chr19	46402674	46404936	F-box and leucine-rich repeat protein 15
Ndrg4	6.6621933	234593	9.326707	1.3639551	chr8	98201985	98239019	N-myc downstream regulated gene 4
B230325K18Rik	6.621625	319527	3.85014	0.5665014	chr7	135126593	135128401	RIKEN cDNA B230325K18 gene
Pdk4	6.5878997	27273	8.408911	1.2436029	chr6	5433351	5446278	"pyruvate dehydrogenase kinase, isoenzyme 4"
Timp1	6.4746118	21857	4.489065	0.6755089	chrX	20447292	20451863	tissue inhibitor of metalloproteinase 1
Agap1	6.452488	347722	123.51113	18.649529	chr1	91351386	91791857	"ArfGAP with GTPase domain, ankyrin repeat and PH domain 1"
Cpe	6.307704	12876	57.450638	8.873858	chr8	67071349	67171837	carboxypeptidase E
Alox5ap	6.2340164	11690	8.17721	1.2779862	chr5	150076634	150099623	arachidonate 5-lipoxygenase activating protein
F2rl1	6.209812	14063	5.8992724	0.9255696	chr13	96281684	96295195	coagulation factor II (thrombin) receptor-like 1
Tmem221	6.1927466	434325	4.099691	0.6449956	chr8	74078202	74082770	transmembrane protein 221
Tsc22d3	6.1773677	14605	76.40627	12.050761	chrX	137074068	137135061	"TSC22 domain family, member 3"
Zbtb16	6.1266766	235320	14.06573	2.2367964	chr9	48462402	48644327	zinc finger and BTB domain containing 16
Cd274	6.10161	60533	13.441876	2.14637	chr19	29441928	29462584	CD274 antigen
Rtp4	6.077488	67775	27.336382	4.3823385	chr16	23610005	23614308	receptor transporter protein 4
Ttc30b	6.0520544	72421	6.8548617	1.1035317	chr2	75773907	75776519	tetratricopeptide repeat domain 30B
Chi3l1	5.961264	12654	5.176708	0.8460658	chr1	136078981	136086608	chitinase 3-like 1
Tnfrsf14	5.9197373	230979	5.244412	0.8631441	chr4	154296198	154302186	"tumor necrosis factor receptor superfamily, member 14 (herpesvirus entry mediator)"
Gadd45b	5.915532	17873	35.56661	5.857841	chr10	80392836	80394949	growth arrest and DNA-damage-inducible 45 beta
Mthfd1l	5.8955564	270685	3.7105973	0.61320835	chr10	6179460	6373466	methylenetetrahydrofolate dehydrogenase (NADP+ dependent) 1-like
Chst12	5.816011	59031	8.653575	1.4496368	chr5	140981563	141001192	carbohydrate sulfotransferase 12
Dusp5	5.7965226	240672	3.2703393	0.5496854	chr19	53603808	53615812	dual specificity phosphatase 5
Mpeg1	5.750806	17476	3.5084693	0.5943988	chr19	12535269	12539775	macrophage expressed gene 1
Kdelr3	5.722329	105785	3.923079	0.6679489	chr15	79346838	79358169	KDEL (Lys-Asp-Glu-Leu) endoplasmic reticulum protein retention receptor 3
BC025920	5.64024	268319	4.2187824	0.72875005	chr10	81069053	81072581	zinc finger protein pseudogene
Arxes2	5.638343	76976	5.753592	0.99420595	chrX	132528359	132529898	adipocyte-related X-chromosome expressed sequence 2
Fam180a	5.6312585	208164	13.030853	2.254531	chr6	35262746	35276141	"family with sequence similarity 180, member A"
Kirrel2	5.5875945	243911	24.429543	4.2597036	chr7	31232785	31242534	kin of IRRE like 2 (Drosophila)
Fgl2	5.542655	14190	46.002754	8.086394	chr5	20878491	20884204	fibrinogen-like protein 2
Dlk2	5.5328736	106565	12.274256	2.161391	chr17	46434370	46440220	delta-like 2 homolog (Drosophila)
Net1	5.531583	56349	53.75129	9.467347	chr13	3881809	3917466	neuroepithelial cell transforming gene 1
Rasgef1b	5.47282	320292	3.3240802	0.5917649	chr5	99646439	99681946	"RasGEF domain family, member 1B"
Ifitm5	5.470955	73835	14.021936	2.4970877	chr7	148134861	148136138	interferon induced transmembrane protein 5
Olfr56	5.4464397	18356	13.437483	2.4037762	chr11	48864235	48948889	olfactory receptor 56
Fam129a	5.394205	63913	4.0043664	0.7232614	chr1	153418503	153566477	"family with sequence similarity 129, member A"
Atp1b1	5.376724	11931	217.01643	39.32456	chr1	166367398	166388486	"ATPase, Na+/K+ transporting, beta 1 polypeptide"
Gbp2	5.3705215	14469	33.100853	6.0049815	chr3	142283627	142300972	guanylate binding protein 2
Cdc42ep5	5.286596	58804	10.484063	1.9321578	chr7	4102862	4116301	CDC42 effector protein (Rho GTPase binding) 5
Nkx3-1	5.2401857	18095	3.1063294	0.5775501	chr14	69808749	69812715	"NK-3 transcription factor, locus 1 (Drosophila)"
3830408C21Rik	5.207519	100040322	3.6990678	0.6920708	chr13	107812650	107845577	RIKEN cDNA 3830408C21 gene
Gm20257	5.19282	100504501	9.331567	1.750815	chr1	58709485	58712675	caspase 8 pseudogene
Ctss	5.1806774	13040	11.1248665	2.0921714	chr3	95330708	95360325	cathepsin S
Hrct1	5.1581125	100039781	14.205227	2.6831582	chr4	43740070	43740982	histidine rich carboxyl terminus 1
Gm6548	5.127308	625054	8.037779	1.5273391	chr17	79249845	79251884	eukaryotic translation elongation factor 1 alpha 1 pseudogene
Tmem53	5.1269064	68777	9.876321	1.8768462	chr4	116924594	116941185	transmembrane protein 53
Selenbp1	5.1155806	20341	15.033198	2.8631597	chr3	94737005	94748680	selenium binding protein 1
Gm129	5.1120057	229599	3.0767384	0.5863921	chr3	95682428	95686151	predicted gene 129
Srgap3	5.1056128	259302	15.735207	3.0027108	chr6	112667966	112897260	SLIT-ROBO Rho GTPase activating protein 3
Igsf9b	5.0131683	235086	7.6514626	1.4870342	chr9	27106813	27142348	"immunoglobulin superfamily, member 9B"
Sh3yl1	4.9717298	24057	3.5402691	0.69377357	chr12	31596534	31645014	Sh3 domain YSC-like 1
Tmem35	4.9477324	67564	4.4592156	0.8780942	chrX	130829764	130840508	transmembrane protein 35
Ren1	4.9149294	19701	289.50803	57.389446	chr1	135247143	135256900	renin 1 structural
S100a6	4.8963413	20200	155.1313	30.868568	chr3	90416816	90418336	S100 calcium binding protein A6 (calcyclin)
Zfp580	4.892307	68992	10.464814	2.0840433	chr7	5003134	5005325	zinc finger protein 580
Gal3st4	4.886785	330217	4.1449	0.8263797	chr5	138706153	138713995	galactose-3-O-sulfotransferase 4
Gm11458	4.870238	629777	5.691788	1.1386427	chr2	164736854	164745453	predicted gene 11458
2410066E13Rik	4.8679414	68235	13.055464	2.6129787	chr6	54631766	54650400	RIKEN cDNA 2410066E13 gene
AI506816	4.8674912	433855	6.8157845	1.3642675	chr5	23198085	23218484	expressed sequence AI506816
Tmem220	4.8541145	338369	5.9078655	1.185795	chr11	66838656	66848292	transmembrane protein 220
Ankra2	4.8466167	68558	5.0278444	1.0107231	chr13	99033197	99044709	"ankyrin repeat, family A (RFXANK-like), 2"
Igtp	4.843611	16145	117.222275	23.579237	chr11	58013058	58036285	interferon gamma induced GTPase
Tead3	4.814532	21678	7.634364	1.5449257	chr17	28468618	28487750	TEA domain family member 3
Ddit4	4.806804	74747	8.965915	1.8173022	chr10	59412423	59414518	DNA-damage-inducible transcript 4
Mgp	4.8042774	17313	102.90771	20.86934	chr6	136820956	136824326	matrix Gla protein
A930002C04Rik	4.771827	319467	5.824431	1.1892079	chr13	47239311	47244039	RIKEN cDNA A930002C04 gene
Pamr1	4.7311983	210622	47.883186	9.860542	chr2	102390178	102483197	peptidase domain containing associated with muscle regeneration 1
Ndn	4.697725	17984	18.701103	3.8785431	chr7	69493163	69494813	necdin
Fam105a	4.693226	223433	3.3677151	0.69912195	chr15	27586025	27611253	"family with sequence similarity 105, member A"
Supt3h	4.682802	109115	3.2312112	0.67227745	chr17	44914120	45256233	suppressor of Ty 3 homolog (S. cerevisiae)
Cplx2	4.659308	12890	8.671918	1.8133548	chr13	54472713	54485278	complexin 2
Snx16	4.656638	74718	5.5631046	1.1639484	chr3	10417817	10440124	sorting nexin 16
Ccbl2	4.6527185	229905	10.080909	2.1109684	chr3	142364044	142407874	cysteine conjugate-beta lyase 2
Snord17	4.623291	100313519	3.8573456	0.8128795	chr2	144091718	144091938	"small nucleolar RNA, C/D box 17"
Bhlhe41	4.5914803	79362	4.8288894	1.0246688	chr6	145811257	145813860	"basic helix-loop-helix family, member e41"
Rpa3	4.569471	68240	8.430148	1.7974557	chr6	8205936	8209141	replication protein A3
Ifit1	4.541018	15957	12.543641	2.691283	chr19	34715379	34724499	interferon-induced protein with tetratricopeptide repeats 1
I830012O16Rik	4.538205	667370	6.274326	1.3470132	chr19	34682423	34687891	RIKEN cDNA I830012O16 gene
Tmem173	4.4876328	72512	3.2585597	0.70745254	chr18	35893332	35900208	transmembrane protein 173
Ctxn1	4.4673524	330695	6.776027	1.4777933	chr8	4257646	4259274	cortexin 1
Iyd	4.446839	70337	12.3743925	2.7111993	chr10	6791664	6806262	iodotyrosine deiodinase
Nek6	4.424373	59126	5.5453854	1.2211494	chr2	38367217	38443010	NIMA (never in mitosis gene a)-related expressed kinase 6
Osbpl3	4.397773	71720	3.2899742	0.72886765	chr6	50243326	50406169	oxysterol binding protein-like 3
Tes	4.3918815	21753	15.952191	3.5388227	chr6	17015149	17055825	testis derived transcript
Nme7	4.3695545	171567	12.588214	2.8068302	chr1	166237432	166367427	"non-metastatic cells 7, protein expressed in (nucleoside-diphosphate kinase)"
Nfkbia	4.356645	18035	27.09354	6.0590186	chr12	56590396	56593634	"nuclear factor of kappa light polypeptide gene enhancer in B cells inhibitor, alpha"
Ptpla	4.3484607	30963	7.8042274	1.7485708	chr2	13771909	13977662	"protein tyrosine phosphatase-like (proline instead of catalytic arginine), member a"
Fzd7	4.3384933	14369	13.279369	2.9821353	chr1	59538991	59543799	frizzled homolog 7 (Drosophila)
Gbp7	4.3228145	229900	25.016092	5.638217	chr3	142193302	142213047	guanylate binding protein 7
Rspo1	4.312906	192199	9.212997	2.0812297	chr4	124663674	124686343	R-spondin homolog (Xenopus laevis)
BC046404	4.3013563	192976	17.300243	3.9186418	chr11	62418386	62462025	cDNA sequence BC046404
Cyp4f16	4.2996492	70101	4.2441454	0.9617145	chr17	32673574	32688742	"cytochrome P450, family 4, subfamily f, polypeptide 16"
Mir703	4.2826276	735265	5.1453	1.1705483	chr5	98904575	98904683	microRNA 703
Gpx3	4.2765093	14778	237.04367	54.00423	chr11	54716355	54723889	glutathione peroxidase 3
Clu	4.262229	12759	62.94806	14.3891325	chr14	66587320	66600382	clusterin
Nell2	4.243528	54003	50.510765	11.597003	chr15	95049881	95359137	NEL-like 2 (chicken)
Pdp1	4.2327	381511	13.551838	3.1193886	chr4	11885332	11893597	pyruvate dehyrogenase phosphatase catalytic subunit 1
Srpk3	4.2320704	56504	5.040182	1.1603322	chrX	71019761	71024263	serine/arginine-rich protein specific kinase 3
Sgms2	4.2249594	74442	7.5418873	1.7391871	chr3	131021904	131047841	sphingomyelin synthase 2
Slc7a5	4.2228584	20539	3.201803	0.7387153	chr8	124405046	124431586	"solute carrier family 7 (cationic amino acid transporter, y+ system), member 5"
Rnu73b	4.2198734	19871	13.0138035	3.0046494	chr3	85944539	85944609	U73B small nuclear RNA
Lgals1	4.2065682	16852	40.767673	9.442281	chr15	78757155	78760895	"lectin, galactose binding, soluble 1"
Gm20039	4.1854477	100504059	12.983719	3.02236	chr18	90749217	90758976	60S ribosomal protein L32-like
Krtcap3	4.1741443	69815	4.297873	1.0031712	chr5	31554073	31555570	keratinocyte associated protein 3
Trim12c	4.1551213	319236	16.096546	3.7743137	chr7	111487268	111501872	tripartite motif-containing 12C
Klf15	4.150877	66277	8.500881	1.9953219	chr6	90412620	90425203	Kruppel-like factor 15
Rergl	4.128681	632971	9.8526945	2.325052	chr6	139441703	139450430	RERG/RAS-like
Kazn	4.11329	71529	31.804493	7.533349	chr4	141658305	141795316	"kazrin, periplakin interacting protein"
Cd7	4.1118913	12516	8.058457	1.909411	chr11	120898065	120900732	CD7 antigen
Fn1	4.108616	14268	8.403092	1.9926573	chr1	71632097	71699745	fibronectin 1
Coro1a	4.1007404	12721	4.9550734	1.1772717	chr7	133843288	133848268	"coronin, actin binding protein 1A"
Igsf9	4.1000805	93842	4.489136	1.066742	chr1	174412344	174429008	"immunoglobulin superfamily, member 9"
Rbl1	4.0946226	19650	4.0405383	0.9614222	chr2	156971630	157030270	retinoblastoma-like 1 (p107)
Rnase4	4.0931463	58809	9.031262	2.1497116	chr14	51710752	51725826	"ribonuclease, RNase A family 4"
1-Sep	4.0802846	54204	11.120737	2.6554124	chr7	134357956	134361959	septin 1
Asns	4.0565214	27053	5.0779533	1.2196178	chr6	7625171	7643182	asparagine synthetase
Klf10	4.0519347	21847	12.616546	3.0336611	chr15	38224168	38230462	Kruppel-like factor 10
Myc	4.042846	17869	4.0922637	0.986201	chr15	61816896	61821916	myelocytomatosis oncogene
Pbk	4.014963	52033	3.5776403	0.8681685	chr14	66424748	66436659	PDZ binding kinase
Hilpda	3.9815073	69573	9.051496	2.2149398	chr6	29222488	29225449	hypoxia inducible lipid droplet associated
Wdr54	3.9814942	75659	5.134188	1.2563616	chr6	83102704	83106373	WD repeat domain 54
Mark1	3.9550188	226778	14.80333	3.6466985	chr1	186720303	186823428	MAP/microtubule affinity-regulating kinase 1
Mir10b	3.9313195	387144	4.845474	1.2008446	chr2	74564127	74564194	microRNA 10b
Cxcl13	3.9139984	55985	18.593435	4.628368	chr5	96385958	96390087	chemokine (C-X-C motif) ligand 13
Mab21l2	3.9081414	23937	3.3400242	0.8326612	chr3	86349503	86352205	mab-21-like 2 (C. elegans)
Thrb	3.899151	21834	3.2442813	0.81065726	chr14	18493474	18870602	thyroid hormone receptor beta
Rassf5	3.8590927	54354	4.692977	1.1848196	chr1	133072987	133141755	Ras association (RalGDS/AF-6) domain family member 5
Sorcs1	3.8516192	58178	4.6876016	1.1857586	chr19	50222151	50753102	VPS10 domain receptor protein SORCS 1
Akr1b7	3.8295398	11997	18.550787	4.7195945	chr6	34362362	34373137	"aldo-keto reductase family 1, member B7"
Acvr2b	3.7735956	11481	11.166476	2.8830335	chr9	119311619	119342624	activin receptor IIB
Hlf	3.7508461	217082	12.609791	3.2754257	chr11	90197849	90252231	hepatic leukemia factor
Rgs5	3.7445214	19737	38.429314	9.998975	chr1	171585632	171623657	regulator of G-protein signaling 5
Acta2	3.7429771	11475	124.952675	32.52501	chr19	34314827	34329826	"actin, alpha 2, smooth muscle, aorta"
Inca1	3.742669	103844	3.45687	0.8998923	chr11	70501863	70513657	"inhibitor of CDK, cyclin A1 interacting protein 1"
Cyba	3.7363324	13057	4.060219	1.0587491	chr8	124948671	124956840	"cytochrome b-245, alpha polypeptide"
Gpr39	3.7350137	71111	4.041776	1.0543118	chr1	127573573	127770438	G protein-coupled receptor 39
Atxn7l2	3.7266421	72522	3.259136	0.8520674	chr3	108005173	108013852	ataxin 7-like 2
Glt25d2	3.7254193	269132	47.66588	12.4658375	chr1	154246997	154357825	glycosyltransferase 25 domain containing 2
Glul	3.724043	14645	56.828377	14.867558	chr1	155747075	155756844	glutamate-ammonia ligase (glutamine synthetase)
Stc2	3.7239063	20856	8.830231	2.3102677	chr11	31259441	31270061	stanniocalcin 2
A630072M18Rik	3.7182548	320770	4.904256	1.2850584	chr5	20456807	20462216	RIKEN cDNA A630072M18 gene
Erh	3.7107978	13877	46.555725	12.223476	chr12	81735010	81744848	enhancer of rudimentary homolog (Drosophila)
Fam171a2	3.7098386	217219	6.476652	1.700922	chr11	102298296	102308977	"family with sequence similarity 171, member A2"
Mmd	3.7030337	67468	4.4704165	1.1761947	chr11	90048997	90139887	monocyte to macrophage differentiation-associated
Fam109b	3.6979933	338368	3.7735796	0.99420595	chr15	82171353	82176140	"family with sequence similarity 109, member B"
C3	3.6966221	12266	9.73135	2.5648205	chr17	57343396	57367559	complement component 3
Slc4a7	3.6874213	218756	6.596476	1.7429231	chr14	15535539	15632457	"solute carrier family 4, sodium bicarbonate cotransporter, member 7"
Fhl3	3.680437	14201	7.259687	1.921797	chr4	124377943	124385855	four and a half LIM domains 3
Hist1h2bg	3.6723115	319181	5.7052693	1.5136503	chr13	23663269	23663883	"histone cluster 1, H2bg"
Tmem38b	3.671774	52076	13.03737	3.459417	chr4	53838917	53874890	transmembrane protein 38B
Nudt17	3.657606	78373	3.3947551	0.9042748	chr3	96509815	96512483	nudix (nucleoside diphosphate linked moiety X)-type motif 17
Mustn1	3.6506603	66175	45.958714	12.265499	chr14	31692443	31694796	"musculoskeletal, embryonic nuclear protein 1"
Wnk4	3.6241152	69847	9.225664	2.4801872	chr11	101121881	101138723	WNK lysine deficient protein kinase 4
Prrg4	3.619565	228413	8.4796	2.2824848	chr2	104670898	104690007	proline rich Gla (G-carboxyglutamic acid) 4 (transmembrane)
Hoxb6	3.6070063	15414	8.022271	2.1669025	chr11	96160485	96162883	homeobox B6
Zfp935	3.6044118	71508	8.686052	2.3478851	chr13	62554376	62568172	zinc finger protein 935
Pcp4	3.604176	18546	9.477931	2.5621026	chr16	96689213	96747400	Purkinje cell protein 4
Egln3	3.5931168	112407	12.571695	3.4088776	chr12	55279968	55304861	EGL nine homolog 3 (C. elegans)
Phactr1	3.5845454	218194	3.155	0.85753965	chr13	42775992	43233881	phosphatase and actin regulator 1
Tnfsf10	3.5711732	22035	10.614259	2.8957946	chr3	27215999	27241154	"tumor necrosis factor (ligand) superfamily, member 10"
Gm4841	3.5626097	225594	4.274214	1.1688985	chr18	60427955	60432921	predicted gene 4841
Zfp560	3.5584764	434377	10.039403	2.748734	chr9	20149580	20189602	zinc finger protein 560
Mzt1	3.5497637	76789	9.050844	2.4841542	chr14	99433763	99445355	mitotic spindle organizing protein 1
Sp110	3.534695	109032	16.032753	4.4192157	chr1	87473475	87500466	Sp110 nuclear body protein
Dctpp1	3.5183847	66422	20.498127	5.676227	chr7	134400476	134404181	dCTP pyrophosphatase 1
Armc10	3.5149176	67211	26.689156	7.397902	chr5	21151802	21168426	armadillo repeat containing 10
Poln	3.5098455	272158	3.136738	0.8707214	chr5	34349847	34512097	DNA polymerase N
Cacng7	3.4927866	81904	4.0450196	1.1283336	chr7	3333055	3366537	"calcium channel, voltage-dependent, gamma subunit 7"
Bcl2l11	3.4699485	12125	6.0533643	1.6996619	chr2	127951774	127988283	BCL2-like 11 (apoptosis facilitator)
Klf6	3.4662254	23849	83.2853	23.40995	chr13	5860735	5869639	Kruppel-like factor 6
Bnip3	3.4572322	12176	15.068521	4.2465005	chr7	146082519	146101189	BCL2/adenovirus E1B interacting protein 3
1110002N22Rik	3.442564	68550	6.640957	1.8794801	chr11	79950180	79955655	RIKEN cDNA 1110002N22 gene
Tppp3	3.4409316	67971	13.694383	3.8775322	chr8	107991392	107995322	tubulin polymerization-promoting protein family member 3
Zfp449	3.4354293	78619	6.1535735	1.7451603	chrX	53599577	53618851	zinc finger protein 449
Cntf	3.435041	12803	3.1300075	0.88777417	chr19	12838018	12840122	ciliary neurotrophic factor
Hmgn3	3.4320302	94353	4.7798667	1.3569179	chr9	83003549	83040214	high mobility group nucleosomal binding domain 3
Rab18	3.4284453	19330	55.95641	15.90163	chr18	6765203	6790229	"RAB18, member RAS oncogene family"
Hccs	3.4160314	15159	4.96942	1.4173362	chrX	165689470	165758304	holocytochrome c synthetase
Ly6c2	3.4115407	100041546	13.943918	3.9822018	chr15	74938591	74942379	"lymphocyte antigen 6 complex, locus C2"
Per3	3.4112215	18628	17.424498	4.976674	chr4	150377764	150418731	period homolog 3 (Drosophila)
Gm13749	3.4086406	433315	6.3603387	1.8179759	chr1	64011301	64015573	predicted gene 13749
Slmo1	3.3958752	225655	10.866937	3.1177735	chr18	67624503	67640235	slowmo homolog 1 (Drosophila)
C1d	3.3748908	57316	4.855172	1.4016321	chr11	17157621	17169179	C1D nuclear receptor co-repressor
Axl	3.3705544	26362	203.24403	58.74966	chr7	26541519	26573752	AXL receptor tyrosine kinase
Maf	3.368973	17132	14.847529	4.293835	chr8	118206842	118230794	avian musculoaponeurotic fibrosarcoma (v-maf) AS42 oncogene homolog
Xaf1	3.3645618	327959	12.540768	3.6314867	chr11	72115131	72127235	XIAP associated factor 1
Parp14	3.3642504	547253	14.557195	4.215786	chr16	35832964	35871468	"poly (ADP-ribose) polymerase family, member 14"
Dusp4	3.3638413	319520	4.578326	1.3260503	chr8	35870664	35882948	dual specificity phosphatase 4
Stbd1	3.3633144	52331	4.2591863	1.2338097	chr5	93032077	93035605	starch binding domain 1
Gm20594	3.3565536	100463512	5111.0327	1483.5557	chr6	79768025	79768358	"predicted gene, 20594"
Ppt2	3.3539917	54397	47.83546	13.895593	chr17	34753607	34764291	palmitoyl-protein thioesterase 2
Cd63	3.350825	12512	176.34892	51.275513	chr10	128345975	128349874	CD63 antigen
Snora68	3.3446817	104370	10.673085	3.1090243	chr8	73419658	73419755	"small nucleolar RNA, H/ACA box 68"
Hook1	3.339893	77963	3.1189106	0.9098279	chr4	95634070	95690965	hook homolog 1 (Drosophila)
Fam60a	3.3269277	56306	7.724235	2.2620442	chr6	148869581	148894954	"family with sequence similarity 60, member A"
Junb	3.325137	16477	25.883635	7.584115	chr8	87498383	87502617	Jun-B oncogene
Cyb561	3.3177793	13056	4.6727986	1.372204	chr11	105795018	105805461	cytochrome b-561
Ap3s1	3.3161054	11777	6.926531	2.0350564	chr18	46901571	46950480	"adaptor-related protein complex 3, sigma 1 subunit"
Slit3	3.3034713	20564	11.925135	3.5170758	chr11	34934958	35522009	slit homolog 3 (Drosophila)
Tceb1	3.3006608	67923	17.910152	5.2867312	chr1	16632846	16647123	"transcription elongation factor B (SIII), polypeptide 1"
2810008M24Rik	3.2966912	75616	26.331388	7.78188	chr13	108834668	108839340	RIKEN cDNA 2810008M24 gene
Tmcc2	3.295763	68875	4.6897035	1.3863674	chr1	134252892	134287858	transmembrane and coiled-coil domains 2
Atp2b4	3.2790759	381290	9.749604	2.8968403	chr1	135600842	135697331	"ATPase, Ca++ transporting, plasma membrane 4"
Bcap29	3.2776022	12033	8.062041	2.3965018	chr12	32280219	32319523	B cell receptor associated protein 29
1600014C10Rik	3.2755315	72244	13.474329	4.0078773	chr7	38968236	38982584	RIKEN cDNA 1600014C10 gene
Timm8a1	3.2692616	30058	3.7333875	1.1126086	chrX	131071797	131076168	translocase of inner mitochondrial membrane 8 homolog a1 (yeast)
1810013L24Rik	3.2620375	69053.chr16.2	52.755924	15.756915	chr16	8850298	8852435	RIKEN cDNA 1810013L24 gene
Plagl1	3.2501175	22634	184.65018	55.35281	chr10	12780310	12851501	pleiomorphic adenoma gene-like 1
Cmtm3	3.2471626	68119	8.854192	2.6566463	chr8	106864494	106871572	CKLF-like MARVEL transmembrane domain containing 3
Fam189b	3.246404	68521	7.3092384	2.193606	chr3	88987147	88993211	"family with sequence similarity 189, member B"
Gm266	3.245961	212539	21.707048	6.515483	chr12	112688616	112737833	predicted gene 266
Icam1	3.2456605	15894	3.9465222	1.1846786	chr9	20820404	20833240	intercellular adhesion molecule 1
Lox	3.245298	16948	7.414785	2.22604	chr18	52676892	52689521	lysyl oxidase
Wee1	3.244796	22390	3.7578504	1.1283426	chr7	117265573	117286813	WEE 1 homolog 1 (S. pombe)
Frs3	3.2431395	107971	3.3911366	1.0187523	chr17	47832156	47841235	fibroblast growth factor receptor substrate 3
St8sia2	3.2431061	20450	6.651797	1.9983286	chr7	81084006	81158568	"ST8 alpha-N-acetyl-neuraminide alpha-2,8-sialyltransferase 2"
Maff	3.239998	17133	7.6628346	2.304271	chr15	79178108	79189506	"v-maf musculoaponeurotic fibrosarcoma oncogene family, protein F (avian)"
Gstm5	3.2236114	14866	5.3353024	1.6125207	chr3	107698772	107701603	"glutathione S-transferase, mu 5"
Ldlrad3	3.2232692	241576	3.15652	0.95411515	chr2	101790358	102026534	low density lipoprotein receptor class A domain containing 3
2200002D01Rik	3.219845	72275	10.110689	3.0593894	chr7	30032540	30033486	RIKEN cDNA 2200002D01 gene
Pctp	3.2147143	18559	13.502359	4.092194	chr11	89844731	89864208	phosphatidylcholine transfer protein
Nkd1	3.196869	93960	6.9620476	2.1217842	chr8	91045243	91118786	naked cuticle 1 homolog (Drosophila)
Gm10824	3.1883976	100038582	4.0378785	1.2338706	chr10	22535555	22543136	predicted gene 10824
Psma2	3.1883638	19166	160.74025	49.11856	chr13	14705509	14717940	"proteasome (prosome, macropain) subunit, alpha type 2"
A130010J15Rik	3.1876452	319266	4.1901097	1.2806906	chr1	194994243	195004026	RIKEN cDNA A130010J15 gene
Flywch2	3.1793823	76917	3.2606843	0.9992058	chr17	23913885	23923044	FLYWCH family member 2
Hspb6	3.1759887	243912	12.276737	3.7661097	chr7	31337572	31340458	"heat shock protein, alpha-crystallin-related, B6"
Zfp72	3.174059	238722	5.865729	1.8005114	chr13	74508874	74514014	zinc finger protein 72
Dok2	3.1723	13449	8.155746	2.5048316	chr14	71174188	71178301	docking protein 2
Psat1	3.1645162	107272	7.003746	2.1563141	chr19	15979622	15999515	phosphoserine aminotransferase 1
Col12a1	3.160096	12816	37.552826	11.577932	chr9	79446798	79566485	"collagen, type XII, alpha 1"
Smyd1	3.1595194	12180	19.935335	6.1474	chr6	71163934	71272227	SET and MYND domain containing 1
Camk2n1	3.1519847	66259	14.057811	4.3453264	chr4	138011063	138016041	calcium/calmodulin-dependent protein kinase II inhibitor 1
Rnf144b	3.1478224	218215	11.275747	3.4899902	chr13	47218089	47343360	ring finger protein 144B
Fam164a	3.1410856	67306	15.651437	4.854712	chr3	7503426	7553848	"family with sequence similarity 164, member A"
Lonrf1	3.1405168	244421	7.8918643	2.4483166	chr8	37279118	37312570	LON peptidase N-terminal domain and ring finger 1
1700015E13Rik	3.125325	76925	11.540241	3.5975657	chr1	172238992	172242256	RIKEN cDNA 1700015E13 gene
Pfn2	3.1202252	18645	4.479388	1.3986907	chr3	57645817	57651679	profilin 2
Mir677	3.1151	751518	16.58716	5.1878695	chr10	127522342	127522450	microRNA 677
Mtm1	3.114861	17772	3.0752618	0.9619054	chrX	68463942	68568470	X-linked myotubular myopathy gene 1
Oasl2	3.1122944	23962	27.951126	8.7499895	chr5	115346943	115362254	2'-5' oligoadenylate synthetase-like 2
Fam18b	3.1119487	67510	36.43801	11.408043	chr11	62692992	62708686	"family with sequence similarity 18, member B"
Pars2	3.0957963	230577	5.5042567	1.7322685	chr4	106323674	106327887	prolyl-tRNA synthetase (mitochondrial)(putative)
Hmga1	3.0874367	15361	19.852383	6.2647443	chr17	27693519	27700617	high mobility group AT-hook 1
1700037H04Rik	3.0872	67326	11.977951	3.78013	chr2	130972061	130985756	RIKEN cDNA 1700037H04 gene
1700025K23Rik	3.0731812	66337	3.2747543	1.0381962	chr10	38838614	38853701	RIKEN cDNA 1700025K23 gene
Il1rap	3.0726125	16180	4.1719165	1.322868	chr16	26581791	26725233	interleukin 1 receptor accessory protein
Stat2	3.0616295	20847	45.194855	14.382201	chr10	127707632	127729905	signal transducer and activator of transcription 2
Csrp1	3.0605512	13007	211.42078	67.303375	chr1	137625774	137648806	cysteine and glycine-rich protein 1
Hoxd10	3.0573916	15430	7.466995	2.3794885	chr2	74530005	74533159	homeobox D10
Bhlhe40	3.0329192	20893	35.73066	11.478078	chr6	108610623	108616919	"basic helix-loop-helix family, member e40"
Rsad2	3.0230753	58185	11.759659	3.7899597	chr12	27127608	27141317	radical S-adenosyl methionine domain containing 2
Cxcl12	3.0211613	20315	75.12412	24.226694	chr6	117118553	117131386	chemokine (C-X-C motif) ligand 12
Glipr2	3.0180066	384009	6.5264397	2.1069055	chr4	43970574	43991990	GLI pathogenesis-related 2
Uggt2	3.0025957	66435	3.331115	1.0808904	chr14	119384207	119498656	UDP-glucose glycoprotein glucosyltransferase 2
Irf1	3.0009508	16362	21.625423	7.0209303	chr11	53583516	53591876	interferon regulatory factor 1
Gm9079	3.000813	668272	3.2007084	1.0391926	chr10	121515168	121516935	transmembrane emp24 domain trafficking protein 2 pseudogene
Hist2h4	2.9908667	97122	22.568481	7.35181	chr3	96066893	96067240	"histone cluster 2, H4"
Ccdc62	2.9848583	208908	3.2646983	1.065635	chr5	124380698	124419904	coiled-coil domain containing 62
Tmem86a	2.9827478	67893	8.200413	2.6786013	chr7	54306010	54310146	transmembrane protein 86A
1700029F09Rik	2.9748685	75623	3.2805579	1.0744071	chr1	44143462	44159233	RIKEN cDNA 1700029F09 gene
Klf16	2.9672415	118445	3.1121523	1.0218726	chr10	80029866	80040041	Kruppel-like factor 16
Fstl3	2.963609	83554	11.87102	3.9026165	chr10	79240019	79245375	follistatin-like 3
Acot2	2.9595723	171210	33.773697	11.118303	chr12	85328811	85334825	acyl-CoA thioesterase 2
Cyb5r2	2.9588132	320635	3.3186395	1.0927769	chr7	114891969	114901510	cytochrome b5 reductase 2
Mir27b	2.9543123	387221	11.341598	3.740302	chr13	63402020	63402092	microRNA 27b
Gm15050	2.9532852	100504154	3.1309147	1.0328916	chr6	52122880	52124051	predicted gene 15050
Tctex1d2	2.9519708	66061	13.0910225	4.320663	chr16	32419788	32428978	Tctex1 domain containing 2
Abcg2	2.95132	26357	14.2441225	4.702278	chr6	58546666	58642445	"ATP-binding cassette, sub-family G (WHITE), member 2"
Gm7628	2.9484663	665413	5.7465687	1.8988969	chr9	108996358	109000310	predicted gene 7628
Usmg5	2.948063	66477	21.064798	6.961608	chr19	47157961	47165115	upregulated during skeletal muscle growth 5
Gemin6	2.9448023	67242	3.8210287	1.2641921	chr17	80623829	80627837	gem (nuclear organelle) associated protein 6
Scg5	2.9446855	20394	12.402879	4.103669	chr2	113616470	113669248	secretogranin V
Slc6a6	2.9437718	21366	547.4361	181.18347	chr6	91634061	91709057	"solute carrier family 6 (neurotransmitter transporter, taurine), member 6"
Tm2d1	2.9377573	94043	9.503242	3.1517	chr4	98022061	98049956	TM2 domain containing 1
Angptl4	2.9374495	57875	9.626044	3.192761	chr17	33911845	33918520	angiopoietin-like 4
Bola3	2.9354258	78653	15.739167	5.223959	chr6	83299478	83308386	bolA-like 3 (E. coli)
Ifih1	2.9346848	71586	5.290105	1.7562716	chr2	62433850	62484312	interferon induced with helicase C domain 1
Fam175a	2.9306872	70681	5.6262956	1.870433	chr5	101233821	101249954	"family with sequence similarity 175, member A"
Fbxo36	2.9283345	66153	4.7125945	1.5679363	chr1	84836416	84897061	F-box protein 36
Znrd1as	2.9277914	76416	3.3683026	1.1208819	chr17	37095537	37102568	ZNRD1 antisense RNA
Oas1b	2.9165366	23961	3.5735943	1.1937867	chr5	121262644	121274169	2'-5' oligoadenylate synthetase 1B
Tgfb3	2.9079623	21809	9.4951	3.1812632	chr12	87397693	87419991	"transforming growth factor, beta 3"
Toe1	2.9047587	68276	5.719295	1.9183213	chr4	116476608	116480164	"target of EGR1, member 1 (nuclear)"
Ppap2c	2.9032402	50784	5.9474134	1.9958788	chr10	78989174	78996532	phosphatidic acid phosphatase type 2C
U2af1	2.9020956	108121	26.395792	8.861591	chr17	31784027	31795699	U2 small nuclear ribonucleoprotein auxiliary factor (U2AF) 1
Ptbp2	2.9008815	56195	13.112225	4.4038787	chr3	119421464	119486306	polypyrimidine tract binding protein 2
2310046K01Rik	2.9007292	69698	3.320216	1.115188	chr2	151822247	151834994	RIKEN cDNA 2310046K01 gene
Col6a1	2.888293	12833	7.9955626	2.6970985	chr10	76171537	76188789	"collagen, type VI, alpha 1"
Cenpq	2.8723102	83815	3.5183623	1.1934333	chr17	41060004	41071500	centromere protein Q
Ptgr1	2.8687446	67103	4.0353527	1.3704983	chr4	58978462	58999950	prostaglandin reductase 1
Gm13375	2.8685381	433408	5.863994	1.9916899	chr2	20890501	20891975	predicted gene 13375
Nlrc5	2.8680499	434341	6.905508	2.3458369	chr8	96996663	97051172	"NLR family, CARD domain containing 5"
Rnf126	2.8675303	70294	9.412032	3.197895	chr10	79221260	79229686	ring finger protein 126
Actn1	2.8654537	109711	66.90941	22.750076	chr12	81268529	81361358	"actinin, alpha 1"
Shisa4	2.8650823	77552	10.132218	3.445531	chr1	137268033	137271640	shisa homolog 4 (Xenopus laevis)
Mfsd7b	2.8531642	226844	5.4116287	1.8479497	chr1	192829711	192850069	major facilitator superfamily domain containing 7B
Marcks	2.8422554	17118	4.367788	1.4972267	chr10	36853049	36858732	myristoylated alanine rich protein kinase C substrate
Rpl22l1	2.8415744	68028	5.0895734	1.745064	chr3	28704433	28706337	ribosomal protein L22 like 1
Hmgn2	2.8389187	15331	31.71181	10.88321	chr4	133520654	133523906	high mobility group nucleosomal binding domain 2
Endou	2.8385959	19011	18.32838	6.2908516	chr15	97541450	97561836	"endonuclease, polyU-specific"
Kcnf1	2.8317385	382571	27.799028	9.5645685	chr12	17178906	17183694	"potassium voltage-gated channel, subfamily F, member 1"
Per2	2.8310122	18627	16.033966	5.5180817	chr1	93312559	93355905	period homolog 2 (Drosophila)
Ccnd1	2.8304603	12443	52.598682	18.105333	chr7	152115836	152125830	cyclin D1
5930430L01Rik	2.827642	319982	3.8422966	1.3239003	chr5	149801632	149806791	RIKEN cDNA 5930430L01 gene
Emid2	2.8272626	140709	5.3983893	1.8603169	chr5	137217634	137358977	EMI domain containing 2
Csgalnact2	2.8267767	78752	8.745658	3.0143251	chr6	118057471	118089158	chondroitin sulfate N-acetylgalactosaminyltransferase 2
4933400F21Rik	2.8257473	74403	9.327432	3.216011	chr1	91573082	91580467	RIKEN cDNA 4933400F21 gene
Gbp9	2.8236446	236573	10.541371	3.6372738	chr5	105507413	105539311	guanylate-binding protein 9
Atg4c	2.8235364	242557	6.7778125	2.3387558	chr4	98860625	98926478	autophagy-related 4C (yeast)
Dtx3l	2.8226407	209200	7.7807674	2.6856885	chr16	35926601	35939113	deltex 3-like (Drosophila)
Alox12b	2.8207476	11686	6.7822657	2.3426068	chr11	68970574	68983293	"arachidonate 12-lipoxygenase, 12R type"
Cish	2.8190167	12700	4.817469	1.6649843	chr9	107199020	107204292	cytokine inducible SH2-containing protein
Etv5	2.8149266	104156	6.347408	2.1969402	chr16	22381386	22439643	ets variant gene 5
Cyp4v3	2.81282	102294	4.3299828	1.4997994	chr8	46391156	46418550	"cytochrome P450, family 4, subfamily v, polypeptide 3"
Lfng	2.8070648	16848	26.726812	9.276488	chr5	141083295	141091499	LFNG O-fucosylpeptide 3-beta-N-acetylglucosaminyltransferase
Spry1	2.8069477	24063	16.113117	5.592864	chr3	37538869	37543521	sprouty homolog 1 (Drosophila)
Fhl5	2.8058755	57756	3.2508287	1.128794	chr4	25127056	25170023	four and a half LIM domains 5
Slc12a7	2.804355	20499	3.5848022	1.2454351	chr13	73870542	73954190	"solute carrier family 12, member 7"
Klf9	2.8021128	16601	29.378931	10.215024	chr19	23215716	23241401	Kruppel-like factor 9
Akap12	2.801535	83397	47.901173	16.658623	chr10	5987070	6080212	A kinase (PRKA) anchor protein (gravin) 12
Fads2	2.800796	56473	5.0315127	1.750274	chr19	10138654	10175993	fatty acid desaturase 2
Ndufb3	2.8007462	66495	80.11704	27.870209	chr1	58643443	58652792	NADH dehydrogenase (ubiquinone) 1 beta subcomplex 3
Stat1	2.7992969	20846	90.64144	31.547625	chr1	52176282	52218707	signal transducer and activator of transcription 1
Vwa5a	2.7939856	67776	54.436974	18.982725	chr9	38525853	38550922	von Willebrand factor A domain containing 5A
Capg	2.791071	12332	11.746609	4.1004424	chr6	72494433	72512974	"capping protein (actin filament), gelsolin-like"
Cyr61	2.7870111	16007	83.81799	29.301355	chr3	145309935	145312949	cysteine rich protein 61
Arl4a	2.7855597	11861	7.204305	2.5198147	chr12	40732034	40764574	ADP-ribosylation factor-like 4A
Nlgn2	2.7847993	216856	7.388052	2.5847876	chr11	69636625	69651286	neuroligin 2
D430020J02Rik	2.781213	319545	3.7071624	1.2986627	chr12	117640420	117643634	RIKEN cDNA D430020J02 gene
Gpihbp1	2.7742941	68453	4.997929	1.7551996	chr15	75427088	75428643	GPI-anchored HDL-binding protein 1
Cnot6	2.772491	104625	17.766743	6.243475	chr11	49485006	49526212	"CCR4-NOT transcription complex, subunit 6"
Tnc	2.7517476	21923	18.984272	6.721625	chr4	63620819	63708049	tenascin C
Zbtb44	2.7508163	235132	28.644388	10.145344	chr9	30838229	30883470	zinc finger and BTB domain containing 44
Stard4	2.7500145	170459	3.540819	1.2544622	chr18	33361075	33373470	StAR-related lipid transfer (START) domain containing 4
Slc30a2	2.747608	230810	5.3242335	1.8879533	chr4	133898985	133908580	"solute carrier family 30 (zinc transporter), member 2"
Beta-s	2.7466772	100503605	50.168205	17.795479	chr7	110975037	110976442	hemoglobin subunit beta-1-like
Zc3hav1l	2.7431824	209032	5.0880065	1.8070987	chr6	38237394	38249259	"zinc finger CCCH-type, antiviral 1-like"
Hjurp	2.7413445	381280	11.689306	4.154454	chr1	90155431	90174154	Holliday junction recognition protein
Naa30	2.7371578	70646	5.4200296	1.9292598	chr14	49791902	49810706	"N(alpha)-acetyltransferase 30, NatC catalytic subunit"
Cnot7	2.736143	18983	26.334019	9.377071	chr8	41578390	41601201	"CCR4-NOT transcription complex, subunit 7"
Ift27	2.7206397	67042	6.174172	2.2110405	chr15	77989893	78004538	intraflagellar transport 27 homolog (Chlamydomonas)
Gm14295	2.712878	100039123	20.630274	7.4090734	chr2	176583321	176593409	predicted gene 14295
Cercam	2.7109168	99151	18.931889	6.804034	chr2	29725014	29738360	cerebral endothelial cell adhesion molecule
Srxn1	2.7083447	76650	19.77778	7.1147957	chr2	151931466	151937089	sulfiredoxin 1 homolog (S. cerevisiae)
Ccbe1	2.7080295	320924	13.02406	4.68578	chr18	66206820	66451492	collagen and calcium binding EGF domains 1
Per1	2.7062757	18626	53.27306	19.178938	chr11	68908756	68923459	period homolog 1 (Drosophila)
1700017B05Rik	2.7055387	74211	4.354619	1.5681422	chr9	57100129	57110406	RIKEN cDNA 1700017B05 gene
Tyrobp	2.7026432	22177	18.796984	6.7762337	chr7	31198807	31202598	TYRO protein tyrosine kinase binding protein
Tpbg	2.6997201	21983	4.2744656	1.5425951	chr9	85735987	85740662	trophoblast glycoprotein
Plekhf1	2.6993258	72287	14.340214	5.175937	chr7	39005673	39013013	"pleckstrin homology domain containing, family F (with FYVE domain) member 1"
Homez	2.6987333	239099	3.880668	1.4009907	chr14	55471574	55482995	homeodomain leucine zipper-encoding gene
BC034090	2.6950574	207792	16.285366	5.887332	chr1	157059601	157079870	cDNA sequence BC034090
Pygo1	2.693606	72135	3.06211	1.1075815	chr9	72773457	72793822	pygopus 1
Ypel5	2.693166	383295	28.83185	10.430334	chr17	73186044	73200535	yippee-like 5 (Drosophila)
Ppp1r13l	2.688257	333654	3.1105888	1.1273555	chr7	19946565	19963882	"protein phosphatase 1, regulatory (inhibitor) subunit 13 like"
Sms	2.6880214	20603	3.0408468	1.102176	chrX	153881886	153929978	spermine synthase
Car5b	2.685826	56078	5.350236	1.9408144	chrX	160414754	160465942	"carbonic anhydrase 5b, mitochondrial"
Racgap1	2.68529	26934	4.526266	1.6422445	chr15	99450927	99482052	Rac GTPase-activating protein 1
Dync2li1	2.684998	213575	7.1298666	2.5871782	chr17	85025839	85054904	dynein cytoplasmic 2 light intermediate chain 1
Oxsm	2.6829133	71147	7.574378	2.750611	chr14	17071173	17082322	"3-oxoacyl-ACP synthase, mitochondrial"
Capza2	2.6824026	12343	26.14184	9.495134	chr6	17587098	17616536	"capping protein (actin filament) muscle Z-line, alpha 2"
Idi1	2.6786	319554	10.034242	3.6497705	chr13	8884852	8891642	isopentenyl-diphosphate delta isomerase
Trim12a	2.6768017	76681	8.16014	2.9700947	chr7	111448411	111464009	tripartite motif-containing 12A
Eny2	2.6763487	223527	26.079206	9.493814	chr15	44259638	44269231	enhancer of yellow 2 homolog (Drosophila)
Rbm3	2.6747165	19652	56.811405	20.694109	chrX	7716101	7722928	RNA binding motif protein 3
C230091D08Rik	2.6721203	330544	12.621686	4.60204	chr7	66563294	66579519	RIKEN cDNA C230091D08 gene
Snora7a	2.6716678	100217451	8.754938	3.192711	chr6	115757993	115758121	"small nucleolar RNA, H/ACA box 7A"
D030056L22Rik	2.666109	225995	5.535056	2.0227075	chr19	18787726	18792919	RIKEN cDNA D030056L22 gene
P2ry6	2.66174	233571	34.68695	12.696663	chr7	108086148	108112880	"pyrimidinergic receptor P2Y, G-protein coupled, 6"
Mtap9	2.6606584	213582	4.4046445	1.6129127	chr3	82161966	82199190	microtubule-associated protein 9
Rassf2	2.6592743	215653	12.188635	4.46561	chr2	131818586	131855724	Ras association (RalGDS/AF-6) domain family member 2
Pdlim7	2.6581638	67399	9.9469795	3.6458476	chr13	55597156	55614800	PDZ and LIM domain 7
Srd5a1	2.6507246	78925	4.2203507	1.5512184	chr13	69712327	69750341	steroid 5 alpha-reductase 1
Rad18	2.650102	58186	3.0409048	1.1179671	chr6	112569845	112646664	RAD18 homolog (S. cerevisiae)
4930430F08Rik	2.6481826	68281	4.2245464	1.5542513	chr10	100034908	100051893	RIKEN cDNA 4930430F08 gene
Cav1	2.646333	12389	31.910767	11.748485	chr6	17256370	17291324	"caveolin 1, caveolae protein"
Plk2	2.6461983	20620	16.218092	5.9712615	chr13	111185252	111191051	polo-like kinase 2 (Drosophila)
Ccdc90a	2.6427684	76137	24.68055	9.09881	chr13	43633775	43655560	coiled-coil domain containing 90A
Sord	2.6415248	20322	26.16777	9.651637	chr2	122060575	122091073	sorbitol dehydrogenase
Elovl7	2.6380978	74559	7.9427085	2.9333675	chr13	109004598	109077301	"ELOVL family member 7, elongation of long chain fatty acids (yeast)"
Myo5a	2.636804	17918	3.7089317	1.3704399	chr9	74919013	75071494	myosin VA
Parp9	2.6259449	80285	9.987617	3.705659	chr16	35938556	35972691	"poly (ADP-ribose) polymerase family, member 9"
Ctgf	2.6250405	14219	511.1707	189.72249	chr10	24315248	24318488	connective tissue growth factor
Phlda3	2.6223073	27280	4.6817718	1.7394651	chr1	137662662	137665711	"pleckstrin homology-like domain, family A, member 3"
Gmpr	2.6221702	66355	22.845959	8.488632	chr13	45602838	45641750	guanosine monophosphate reductase
Aph1b	2.6216192	208117	4.752232	1.7661073	chr9	66623294	66682513	anterior pharynx defective 1b homolog (C. elegans)
Kcnrg	2.6205475	328424	5.5417933	2.0603795	chr14	62226294	62231670	potassium channel regulator
Tmem62	2.620207	96957	10.32814	3.8403912	chr2	120802798	120833578	transmembrane protein 62
Dcun1d1	2.6184704	114893	14.957819	5.5655665	chr3	35791903	35831758	"DCN1, defective in cullin neddylation 1, domain containing 1 (S. cerevisiae)"
Alkbh2	2.6160467	231642	7.9015036	2.9427476	chr5	114573943	114578227	"alkB, alkylation repair homolog 2 (E. coli)"
Apba1	2.6118996	319924	9.55084	3.5626588	chr19	23833366	24024087	"amyloid beta (A4) precursor protein binding, family A, member 1"
Nfkb2	2.610265	18034	12.542315	4.681465	chr19	46379227	46386875	"nuclear factor of kappa light polypeptide gene enhancer in B cells 2, p49/p100"
Pawr	2.610039	114774	47.701153	17.806183	chr10	107769245	107851447	"PRKC, apoptosis, WT1, regulator"
2610039C10Rik	2.6029196	66578	5.216869	1.9527119	chr16	90719557	90727616	RIKEN cDNA 2610039C10 gene
Mmp14	2.6021507	17387	40.585686	15.196005	chr14	55050441	55060095	matrix metallopeptidase 14 (membrane-inserted)
Rnf139	2.60078	75841	15.04306	5.6353607	chr15	58720784	58733945	ring finger protein 139
Cited2	2.5981407	17684	77.67375	29.12732	chr10	17443034	17445480	"Cbp/p300-interacting transactivator, with Glu/Asp-rich carboxy-terminal domain, 2"
Rpp14	2.5938866	67053	9.646148	3.6231973	chr14	8912827	8924360	ribonuclease P 14 subunit (human)
Smn1	2.5911531	20595	15.7213545	5.9113383	chr13	100894810	100907653	survival motor neuron 1
Hoxd9	2.5866387	15438	24.05226	9.059602	chr2	74535820	74538265	homeobox D9
Ppm1e	2.5861104	320472	4.509349	1.698853	chr11	87040408	87172496	protein phosphatase 1E (PP2C domain containing)
Parm1	2.585031	231440	7.7797747	2.9321778	chr5	91946726	92053022	prostate androgen-regulated mucin-like protein 1
Ndufc2	2.58503	68197	55.277706	20.83404	chr7	104548513	104556310	"NADH dehydrogenase (ubiquinone) 1, subcomplex unknown, 2"
Rai2	2.582434	24004	3.8694558	1.4598547	chrX	158154968	158217426	retinoic acid induced 2
Ifrd1	2.581323	15982	17.09054	6.450636	chr12	40929716	40949776	interferon-related developmental regulator 1
Uevld	2.5760217	54122	6.65013	2.5151832	chr7	54178586	54213888	UEV and lactate/malate dehyrogenase domains
Tmem8b	2.572921	242409	7.1978483	2.7256207	chr4	43681843	43705539	transmembrane protein 8B
Zfp36l2	2.569148	12193	7.831999	2.9701104	chr17	84583269	84587287	"zinc finger protein 36, C3H type-like 2"
Ankrd1	2.563088	107765	10.166574	3.8645597	chr19	36186455	36194334	ankyrin repeat domain 1 (cardiac muscle)
2610002J02Rik	2.5607533	67513	26.259962	9.991143	chr4	154624075	154630796	RIKEN cDNA 2610002J02 gene
Rnf115	2.5542057	67845	18.747572	7.1511865	chr3	96531534	96595078	ring finger protein 115
Hspb7	2.5517325	29818	3.6217394	1.382837	chr4	140976694	140981225	"heat shock protein family, member 7 (cardiovascular)"
Zfp160	2.5412061	224585	6.8359003	2.6208663	chr17	21145905	21180034	zinc finger protein 160
Mblac1	2.536289	330216	3.46138	1.3296567	chr5	138635542	138636628	metallo-beta-lactamase domain containing 1
Palld	2.5320992	72333	64.97705	25.001635	chr8	63992041	64381487	"palladin, cytoskeletal associated protein"
Btg1	2.5310333	12226	14.4416	5.5591226	chr10	96079635	96085445	"B cell translocation gene 1, anti-proliferative"
Spata7	2.5265918	104871	4.3832994	1.6902657	chr12	99866394	99908024	spermatogenesis associated 7
Cnih4	2.5261574	98417	19.38091	7.474855	chr1	183081062	183099125	cornichon homolog 4 (Drosophila)
Rell1	2.5178003	100532	21.471308	8.308564	chr5	64300137	64360136	RELT-like 1
Loxl1	2.5147047	16949	10.632059	4.1192613	chr9	58135530	58161019	lysyl oxidase-like 1
Dos	2.5133004	100503659	7.5308213	2.9193552	chr10	79593179	79602112	downstream of Stk11
Mier1	2.5095303	71148	21.527374	8.357717	chr4	102787070	102838354	mesoderm induction early response 1 homolog (Xenopus laevis
Hmgb2	2.5082293	97165	4.1422195	1.608996	chr8	59990640	59994796	high mobility group box 2
9630033F20Rik	2.5075836	319801	6.1541705	2.3911293	chr6	127035134	127059570	RIKEN cDNA 9630033F20 gene
Nudt6	2.5049791	229228	6.3128366	2.455327	chr3	37303906	37319108	nudix (nucleoside diphosphate linked moiety X)-type motif 6
Sp2	2.5039213	78912	86.41163	33.623295	chr11	96814652	96839002	Sp2 transcription factor
Morf4l1	2.5031996	21761	12.18814	4.7438498	chr9	89986507	90009658	mortality factor 4 like 1
C78339	2.4999676	97863	10.666982	4.1571536	chr13	46764891	46771142	expressed sequence C78339
Cd68	2.4967654	12514	10.83145	4.2266645	chr11	69477873	69479564	CD68 antigen
Uhmk1	2.4956903	16589	62.01635	24.210535	chr1	172129387	172145524	U2AF homology motif (UHM) kinase 1
C030044B11Rik	2.4943032	68128	4.437607	1.7333585	chr13	49063481	49067402	RIKEN cDNA C030044B11 gene
Tmem39b	2.494285	230770	12.820683	5.0078807	chr4	129353599	129374082	transmembrane protein 39b
Tspan6	2.4923682	56496	12.983091	5.0752206	chrX	130425609	130432968	tetraspanin 6
Lyrm5	2.4910803	67636	11.23757	4.3951497	chr6	145159654	145165062	LYR motif containing 5
Cd47	2.4894423	16423	80.53921	31.520586	chr16	49855767	49915121	"CD47 antigen (Rh-related antigen, integrin-associated signal transducer)"
Mzt2	2.4876986	72083	8.191043	3.207971	chr16	15848534	15863462	mitotic spindle organizing protein 2
Lbr	2.4858212	98386	8.026066	3.1457322	chr1	183745446	183772532	lamin B receptor
Mdm1	2.4812975	17245	4.2939415	1.6860334	chr10	117578843	117606055	transformed mouse 3T3 cell double minute 1
Sh3tc1	2.4808786	231147	6.8664036	2.696577	chr5	36039829	36082636	SH3 domain and tetratricopeptide repeats 1
Samd4	2.4776597	74480	22.024857	8.660851	chr14	47502640	47725492	sterile alpha motif domain containing 4
Znhit3	2.4771078	448850	14.288674	5.6199965	chr11	84724457	84729858	"zinc finger, HIT type 3"
Ptrf	2.4753842	19285	123.98193	48.798325	chr11	100818051	100831931	polymerase I and transcript release factor
Cpt1a	2.4753711	12894	74.79314	29.438139	chr19	3323301	3385733	"carnitine palmitoyltransferase 1a, liver"
Uba7	2.4740264	74153	7.232513	2.8482206	chr9	107877898	107886389	ubiquitin-like modifier activating enzyme 7
Tdg	2.4720566	21665	14.235744	5.610619	chr10	82092583	82113239	thymine DNA glycosylase
Nfkbie	2.4708476	18037	19.05568	7.513934	chr17	45692665	45700117	"nuclear factor of kappa light polypeptide gene enhancer in B cells inhibitor, epsilon"
Ccnh	2.469246	66671	7.003915	2.7635376	chr13	85329082	85353328	cyclin H
Ldlr	2.4675179	16835	7.141315	2.8197272	chr9	21528038	21554362	low density lipoprotein receptor
Tnfaip3	2.4668524	21929	10.8793545	4.296837	chr10	18720717	18735216	"tumor necrosis factor, alpha-induced protein 3"
Tmem176b	2.4647107	65963	67.16634	26.550632	chr6	48783811	48791373	transmembrane protein 176B
Zdhhc15	2.4645705	108672	3.2422795	1.2817352	chrX	101732309	101866403	"zinc finger, DHHC domain containing 15"
Klf11	2.4601758	194655	11.67115	4.622069	chr12	25336236	25347647	Kruppel-like factor 11
Acads	2.458988	11409	9.4723425	3.7530968	chr5	115560308	115569322	"acyl-Coenzyme A dehydrogenase, short chain"
Gm5817	2.4588654	545228	3.60116	1.4269104	chr17	86564807	86566416	predicted gene 5817
Vav2	2.4559705	22325	5.9932976	2.3775609	chr2	27119155	27282345	vav 2 oncogene
Fam43a	2.4554155	224093	12.778438	5.070396	chr16	30599809	30602883	"family with sequence similarity 43, member A"
Gtf2f2	2.4532235	68705	8.0336075	3.1905272	chr14	76296744	76410672	"general transcription factor IIF, polypeptide 2"
Nfkbiz	2.4523497	80859	3.6941454	1.4676441	chr16	55811490	55838754	"nuclear factor of kappa light polypeptide gene enhancer in B cells inhibitor, zeta"
Stom	2.4492214	13830	17.663101	7.026317	chr2	35169510	35192529	stomatin
Mboat2	2.440312	67216	3.2290735	1.2892033	chr12	25516464	25645164	membrane bound O-acyltransferase domain containing 2
Gm17396	2.4396183	100502649	26.85286	10.724016	chr9	117161654	117163814	"predicted gene, 17396"
Frk	2.4381673	14302	6.190138	2.47358	chr10	34203206	34331036	fyn-related kinase
Vbp1	2.4365222	22327	10.395251	4.156747	chrX	72759636	72780285	von Hippel-Lindau binding protein 1
Map3k8	2.4364176	26410	5.340161	2.13546	chr18	4331325	4352951	mitogen-activated protein kinase kinase kinase 8
Snrpd3	2.4335525	67332	37.379505	14.965179	chr10	74980787	74998185	small nuclear ribonucleoprotein D3
Usp2	2.433546	53376	4.4679627	1.7887881	chr9	43875104	43903710	ubiquitin specific peptidase 2
Fam103a1	2.4335427	67148	46.12132	18.465096	chr7	88907839	88914376	"family with sequence similarity 103, member A1"
Mcts1	2.431876	68995	7.083554	2.8379107	chrX	35953835	35966699	malignant T cell amplified sequence 1
Phldb1	2.4305108	102693	12.485644	5.00498	chr9	44494391	44543277	"pleckstrin homology-like domain, family B, member 1"
Prkcdbp	2.4254646	109042	16.22453	6.517274	chr7	112629130	112630711	"protein kinase C, delta binding protein"
Cfl2	2.4239516	12632	36.657036	14.734054	chr12	55959806	55963864	"cofilin 2, muscle"
Kdelc1	2.422537	72050	9.558354	3.844161	chr1	44163391	44175618	KDEL (Lys-Asp-Glu-Leu) containing 1
Igfbp3	2.4205532	16009	3.5331054	1.422103	chr11	7106096	7113926	insulin-like growth factor binding protein 3
Ppp4r2	2.4201107	232314	46.11758	18.56608	chr6	100783632	100818711	"protein phosphatase 4, regulatory subunit 2"
5133401N09Rik	2.4190583	75731	22.779623	9.17464	chr13	58259010	58266054	RIKEN cDNA 5133401N09 gene
2900097C17Rik	2.4182029	347740	105.39232	42.462456	chr2	156213799	156218715	RIKEN cDNA 2900097C17 gene
Ctps	2.4179792	51797	12.297487	4.955105	chr4	120212473	120242881	cytidine 5'-triphosphate synthase
Gm12359	2.414609	100037262	3.8834603	1.5669711	chr11	98659623	98671403	predicted gene 12359
Vmp1	2.412782	75909	22.895275	9.245206	chr11	86397367	86497324	vacuole membrane protein 1
Tmem17	2.4112673	103765	4.63561	1.873055	chr11	22412286	22419234	transmembrane protein 17
Nup43	2.4111836	69912	3.6715486	1.4835695	chr10	7387302	7398684	nucleoporin 43
Slc25a24	2.4097743	229731	7.146205	2.8892686	chr3	108926067	108971327	"solute carrier family 25 (mitochondrial carrier, phosphate carrier), member 24"
Dusp19	2.4095194	68082	6.473684	2.6176398	chr2	80457371	80471818	dual specificity phosphatase 19
Zfp518b	2.406002	100515	4.446485	1.8005694	chr5	39059723	39076065	zinc finger protein 518B
Sub1	2.404552	20024	27.491987	11.139378	chr15	11911094	11925762	SUB1 homolog (S. cerevisiae)
Styx	2.4041038	56291	4.6219563	1.8731018	chr14	45970861	45996559	serine/threonine/tyrosine interaction protein
Idh2	2.4032712	269951	75.30368	30.528275	chr7	87239734	87260236	"isocitrate dehydrogenase 2 (NADP+), mitochondrial"
Gm10785	2.4027247	100038392	4.380117	1.7761132	chr16	91689143	91715887	predicted gene 10785
Gm4924	2.4019926	237412	7.336226	2.9757056	chr10	81817000	81863591	predicted gene 4924
Rab31	2.3982959	106572	10.657068	4.329363	chr17	66001066	66122092	"RAB31, member RAS oncogene family"
Tmem65	2.397009	74868	54.902542	22.315758	chr15	58613824	58654982	transmembrane protein 65
Whamm	2.3966746	434204	10.448048	4.247321	chr7	88716178	88741722	"WAS protein homolog associated with actin, golgi membranes and microtubules"
Pmm1	2.3955057	29858	5.176398	2.1053262	chr15	81781536	81791297	phosphomannomutase 1
Ddx58	2.394589	230073	13.531503	5.505594	chr4	40150810	40186858	DEAD (Asp-Glu-Ala-Asp) box polypeptide 58
Tmem30a	2.3936949	69981	52.66966	21.437828	chr9	79616748	79641237	transmembrane protein 30A
Ppp3r1	2.3927615	19058	31.500956	12.826649	chr11	17051142	17100383	"protein phosphatase 3, regulatory subunit B, alpha isoform (calcineurin B, type I)"
Dpysl3	2.3851206	22240	5.968381	2.4380085	chr18	43483881	43597891	dihydropyrimidinase-like 3
Rps27l	2.3850756	67941	48.15166	19.669716	chr9	66793925	66797316	ribosomal protein S27-like
Pcmtd2	2.3840652	245867	14.563344	5.951573	chr2	181572608	181592155	protein-L-isoaspartate (D-aspartate) O-methyltransferase domain containing 2
Plekhn1	2.3818772	231002	3.6792958	1.5049919	chr4	155595565	155602651	"pleckstrin homology domain containing, family N member 1"
Ppil3	2.3769007	70225	13.974306	5.7280707	chr1	58487837	58502330	peptidylprolyl isomerase (cyclophilin)-like 3
Stard13	2.3734434	243362	6.3634424	2.6121752	chr5	151840090	151992768	StAR-related lipid transfer (START) domain containing 13
Snrpb2	2.3731625	20639	15.906934	6.53052	chr2	142888805	142897788	U2 small nuclear ribonucleoprotein B
Gm17251	2.373066	100502751	12.722258	5.2232804	chr17	33896937	33898815	"predicted gene, 17251"
Cab39l	2.3711162	69008	9.646824	3.9638817	chr14	60059802	60167740	calcium binding protein 39-like
Dynll1	2.3685	56455	82.2171	33.82032	chr5	115747119	115750999	dynein light chain LC8-type 1
L2hgdh	2.3632624	217666	7.2284727	2.9800503	chr12	70791423	70825861	L-2-hydroxyglutarate dehydrogenase
1110003E01Rik	2.3579974	68552	61.49165	25.407501	chr5	65839994	65884074	RIKEN cDNA 1110003E01 gene
Pigm	2.3451886	67556	15.55104	6.46057	chr1	174306662	174314230	"phosphatidylinositol glycan anchor biosynthesis, class M"
Fabp4	2.3433669	11770	9.327973	3.8782508	chr3	10204343	10208576	"fatty acid binding protein 4, adipocyte"
Alg6	2.340209	320438	5.0455594	2.1006012	chr4	99382321	99430151	"asparagine-linked glycosylation 6 homolog (yeast, alpha-1,3,-glucosyltransferase)"
Rbak	2.3394952	57782	9.969318	4.151759	chr5	143933868	143942422	RB-associated KRAB repressor
Gas1	2.337181	14451	60.62726	25.273447	chr13	60275766	60278896	growth arrest specific 1
Mcl1	2.3365958	17210	103.213165	43.03687	chr3	95462643	95467101	myeloid cell leukemia sequence 1
Tmem168	2.3360722	101118	11.497296	4.7951083	chr6	13530689	13558063	transmembrane protein 168
Gnl3	2.3356197	30877	11.0428295	4.6064596	chr14	31825619	31832275	guanine nucleotide binding protein-like 3 (nucleolar)
Guf1	2.3351336	231279	8.826802	3.6828215	chr5	69948181	69965891	GUF1 GTPase homolog (S. cerevisiae)
Ptcd2	2.3328547	68927	12.379866	5.170317	chr13	100089604	100114633	pentatricopeptide repeat domain 2
Arpc5	2.3319666	67771	143.34436	59.889034	chr1	154613672	154622710	"actin related protein 2/3 complex, subunit 5"
Orc6	2.3305936	56452	5.512164	2.3043294	chr8	87823531	87832178	"origin recognition complex, subunit 6"
Pgrmc2	2.3283114	70804	35.774853	14.970135	chr3	40870248	40886968	progesterone receptor membrane component 2
Gtpbp6	2.3268774	107999	9.3082695	3.8974838	chr5	110532996	110537216	GTP binding protein 6 (putative)
Kitl	2.3258672	17311	5.9082055	2.4749115	chr10	99478458	99563046	kit ligand
Mrgprf	2.3245513	211577	51.897533	21.751871	chr7	152486814	152495462	"MAS-related GPR, member F"
Arf5	2.3224418	11844	12.740575	5.344822	chr6	28373640	28376499	ADP-ribosylation factor 5
Evl	2.3205857	14026	3.3261986	1.3964959	chr12	109792930	109926725	Ena-vasodilator stimulated phosphoprotein
Bola1	2.3201094	69168	20.657331	8.674705	chr3	96000511	96001509	bolA-like 1 (E. coli)
Prorsd1	2.3189104	67939	5.238416	2.2009234	chr11	29411757	29415033	prolyl-tRNA synthetase domain containing 1
Mmgt2	2.318128	216829	7.7159643	3.242961	chr11	62462166	62479861	membrane magnesium transporter 2
Sclt1	2.317414	67161	4.2716804	1.7959088	chr3	41430627	41546436	sodium channel and clathrin linker 1
Mcm2	2.316858	17216	3.5462053	1.4912597	chr6	88833468	88848774	minichromosome maintenance deficient 2 mitotin (S. cerevisiae)
Fam36a	2.3164942	66359	23.39511	9.839718	chr1	180249284	180252824	"family with sequence similarity 36, member A"
Lhfp	2.3154693	108927	37.497795	15.7781315	chr3	52845469	53065601	lipoma HMGIC fusion partner
Laptm4b	2.3149612	114128	55.533875	23.372396	chr15	34167781	34214050	lysosomal-associated protein transmembrane 4B
Vapa	2.3143568	30960	34.369236	14.468664	chr17	65929393	65962895	"vesicle-associated membrane protein, associated protein A"
Rod1	2.3103306	230257	211.62381	89.24408	chr4	59484740	59562236	ROD1 regulator of differentiation 1 (S. pombe)
Ap1s2	2.3097725	108012	3.236395	1.3651527	chrX	160347092	160371291	"adaptor-related protein complex 1, sigma 2 subunit"
2700007P21Rik	2.3090985	212772	16.359146	6.9025135	chr2	106802686	106814554	RIKEN cDNA 2700007P21 gene
Arhgap8	2.307938	73167	4.092932	1.7278237	chr15	84550482	84602637	Rho GTPase activating protein 8
Gm5506	2.3053665	433182	4.9492226	2.0916355	chr18	48082495	48267634	predicted gene 5506
Rel	2.3036702	19696	3.4838028	1.473405	chr11	23641729	23670970	reticuloendotheliosis oncogene
Tada1	2.303668	27878	21.597166	9.134101	chr1	168309298	168323751	transcriptional adaptor 1
Neu3	2.3033679	50877	5.9017215	2.4963443	chr7	106959949	106976927	neuraminidase 3
Kras	2.2998655	16653	28.62098	12.124701	chr6	145165219	145198751	v-Ki-ras2 Kirsten rat sarcoma viral oncogene homolog
Limk1	2.298563	16885	3.8995197	1.6528895	chr5	135131909	135164460	"LIM-domain containing, protein kinase"
Ypel3	2.2971687	66090	69.81976	29.612455	chr7	133920489	133924028	yippee-like 3 (Drosophila)
Zdhhc14	2.29649	224454	32.282608	13.695976	chr17	5492600	5753891	"zinc finger, DHHC domain containing 14"
Arsg	2.2964368	74008	4.8329926	2.0504558	chr11	109334688	109434643	arylsulfatase G
Mob1b	2.2951696	68473	10.8892355	4.6224446	chr5	89149896	89191842	MOB kinase activator 1B
Amot	2.2939017	27494	7.9832096	3.3907187	chrX	141880967	141921589	angiomotin
Arfgap3	2.2931404	66251	4.594922	1.9522547	chr15	83130170	83180677	ADP-ribosylation factor GTPase activating protein 3
1500011B03Rik	2.2917736	66236	4.556202	1.9369577	chr5	115258205	115263985	RIKEN cDNA 1500011B03 gene
Cdh11	2.2909162	12552	8.711225	3.704749	chr8	105156895	105309011	cadherin 11
Myoz1	2.285582	59011	5.9686527	2.5443015	chr14	21468324	21475762	myozenin 1
Adat1	2.2825623	30947	3.3257904	1.4195848	chr8	114490808	114516202	"adenosine deaminase, tRNA-specific 1"
Hdgfrp3	2.2781029	29877	9.988241	4.2717385	chr7	89026142	89079345	"hepatoma-derived growth factor, related protein 3"
Psma6	2.2779176	26443	109.92097	47.014458	chr12	56499812	56519446	"proteasome (prosome, macropain) subunit, alpha type 6"
Adi1	2.2769616	104923	37.420433	16.011868	chr12	29360072	29367039	acireductone dioxygenase 1
Cbwd1	2.2761106	226043	6.889273	2.9489613	chr19	24994406	25036106	COBW domain containing 1
H2-T22	2.2756133	15039	6.7975254	2.9103236	chr17	36175354	36179647	"histocompatibility 2, T region locus 22"
Fam164c	2.2740307	72350	3.5382392	1.5159326	chr12	86629541	86640308	"family with sequence similarity 164, member C"
Atg10	2.2732034	66795	9.989377	4.2814326	chr13	91074954	91363592	autophagy-related 10 (yeast)
Pcdhb17	2.271135	93888	6.7000384	2.8742423	chr18	37644675	37647944	protocadherin beta 17
Rhot1	2.271048	59040	14.627943	6.275462	chr11	80022557	80081409	"ras homolog gene family, member T1"
Purb	2.2678676	19291.chr11.1	51.787365	22.248205	chr11	6367607	6369177	purine rich element binding protein B
Stx3	2.2662117	20908	4.300075	1.8486923	chr19	11849608	11893893	syntaxin 3
Idh1	2.2658267	15926	34.708736	14.924544	chr1	65205190	65233053	"isocitrate dehydrogenase 1 (NADP+), soluble"
Zfp874b	2.265572	408067	4.6668324	2.0069342	chr13	67572449	67585189	zinc finger protein 874b
Tceal8	2.265033	66684	14.516552	6.2442145	chrX	132703523	132706790	transcription elongation factor A (SII)-like 8
Myef2	2.2628808	17876	7.322395	3.1526828	chr2	124912007	124949396	"myelin basic protein expression factor 2, repressor"
Laptm5	2.2622364	16792	8.670919	3.7343593	chr4	130469249	130492063	lysosomal-associated protein transmembrane 5
Ehhadh	2.2609477	74147	5.800525	2.499572	chr16	21761358	21787907	"enoyl-Coenzyme A, hydratase/3-hydroxyacyl Coenzyme A dehydrogenase"
Inf2	2.2598286	70435	109.663216	47.279682	chr12	113826995	113853768	"inverted formin, FH2 and WH2 domain containing"
Atp11c	2.2596133	320940	7.681375	3.3120258	chrX	57476467	57657156	"ATPase, class VI, type 11C"
Vps35	2.2590518	65114	30.97061	13.357103	chr8	87784291	87823396	vacuolar protein sorting 35
Sod2	2.2565699	20656	14.849862	6.4115424	chr17	13200705	13232929	"superoxide dismutase 2, mitochondrial"
Polr3f	2.2563877	70408	12.874495	5.5591106	chr2	144353481	144367515	polymerase (RNA) III (DNA directed) polypeptide F
Ndufc1	2.2514868	66377	28.812365	12.468045	chr3	51209401	51212877	"NADH dehydrogenase (ubiquinone) 1, subcomplex unknown, 1"
Serinc5	2.2502465	218442	31.304276	13.5538435	chr13	93381093	93481901	serine incorporator 5
Usp18	2.2499816	24110	7.007702	3.0344882	chr6	121195924	121220935	ubiquitin specific peptidase 18
Ifi30	2.2492456	65972	35.397224	15.332788	chr8	73286672	73290562	interferon gamma inducible protein 30
Ccnc	2.24651	51813	5.511155	2.3901393	chr4	21654850	21677693	cyclin C
Slc6a9	2.2457395	14664	6.0604596	2.6292691	chr4	117507863	117541910	"solute carrier family 6 (neurotransmitter transporter, glycine), member 9"
Rab14	2.2447183	68365	83.24388	36.13095	chr2	35035725	35056640	"RAB14, member RAS oncogene family"
Gprc5a	2.2430563	232431	7.418033	3.222088	chr6	135015680	135034726	"G protein-coupled receptor, family C, group 5, member A"
Acy1	2.2394147	109652	3.8716822	1.6844345	chr9	106335327	106340567	aminoacylase 1
Ndrg1	2.2387865	17988	47.22795	20.553001	chr15	66760880	66801203	N-myc downstream regulated gene 1
Bcar1	2.2387288	12927	59.478954	25.885157	chr8	114234375	114267749	breast cancer anti-estrogen resistance 1
Wibg	2.2377698	78428	4.6139846	2.00886	chr10	128184935	128203620	within bgcn homolog (Drosophila)
Cbr4	2.2377508	234309	8.560024	3.7269404	chr8	63966531	63982297	carbonyl reductase 4
Crebl2	2.2368264	232430	38.15163	16.617659	chr6	134780217	134807901	cAMP responsive element binding protein-like 2
Fyttd1	2.2366815	69823	18.206387	7.9306474	chr16	32877870	32909049	forty-two-three domain containing 1
1700084J12Rik	2.2365801	73486	3.5483916	1.5457383	chr15	33334964	33335694	ribosomal protein L7-like 1 pseudogene
Ccdc73	2.2364597	211936	4.841408	2.1091123	chr2	104726481	104839894	coiled-coil domain containing 73
Mcart1	2.2362807	230125	32.85644	14.314734	chr4	45408796	45421638	mitochondrial carrier triple repeat 1
Peg3	2.2348888	18616	23.680656	10.323494	chr7	6658671	6683130	paternally expressed 3
Sertad4	2.234862	214791	5.1116047	2.2284129	chr1	194670682	194681946	SERTA domain containing 4
Pdcd2	2.2347505	18567	7.976915	3.4777231	chr17	15658539	15664265	programmed cell death 2
Mob4	2.2334752	19070	14.654195	6.392486	chr1	55188089	55211743	"MOB family member 4, phocein"
Brp44l	2.2320406	55951	30.428772	13.282247	chr17	8476678	8490526	brain protein 44-like
Pcdhgc4	2.2315009	93707	4.470881	1.9520235	chr18	37974733	38001526	"protocadherin gamma subfamily C, 4"
Zbtb49	2.22528	75079	3.854523	1.6876203	chr5	38580974	38611667	zinc finger and BTB domain containing 49
Aph1a	2.2238095	226548	42.5076	18.623352	chr3	95697919	95702213	anterior pharynx defective 1a homolog (C. elegans)
Dcun1d5	2.222453	76863	11.450825	5.0198774	chr9	7184566	7207031	"DCN1, defective in cullin neddylation 1, domain containing 5 (S. cerevisiae)"
Sun2	2.2223415	223697	87.50897	38.3646	chr15	79554500	79572960	Sad1 and UNC84 domain containing 2
Pde9a	2.22113	18585	4.090801	1.7944164	chr17	31523179	31613254	phosphodiesterase 9A
Azin1	2.22039	54375	12.950292	5.6824975	chr15	38417185	38449021	antizyme inhibitor 1
Armcx6	2.217592	278097	5.845851	2.5683556	chrX	131282994	131285958	"armadillo repeat containing, X-linked 6"
Plau	2.217317	18792	21.70285	9.536258	chr14	21655884	21662610	"plasminogen activator, urokinase"
Ddx60	2.2172234	234311	3.3323848	1.4643159	chr8	64406886	64516492	DEAD (Asp-Glu-Ala-Asp) box polypeptide 60
Bri3	2.2117631	55950	21.178846	9.32938	chr5	145005306	145207626	brain protein I3
Vmac	2.2111988	106639	14.911114	6.5700874	chr17	56853355	56857122	vimentin-type intermediate filament associated coiled-coil protein
Slbp	2.2108364	20492	11.876229	5.233726	chr5	33977601	33994955	stem-loop binding protein
Dcxr	2.210127	67880	6.3838296	2.8141875	chr11	120585860	120588595	dicarbonyl L-xylulose reductase
Mapk8	2.210113	26419	5.521922	2.4342465	chr14	34191084	34260344	mitogen-activated protein kinase 8
Fancl	2.2092068	67030	5.550882	2.4480166	chr11	26287084	26371876	"Fanconi anemia, complementation group L"
9430091E24Rik	2.2057688	434350	6.482836	2.8634787	chr8	113652786	113669380	RIKEN cDNA 9430091E24 gene
Sox12	2.2047317	20667	11.705195	5.1726356	chr2	152219348	152223782	SRY-box containing gene 12
Sgcb	2.2046661	24051	10.659604	4.7107215	chr5	74023988	74038970	"sarcoglycan, beta (dystrophin-associated glycoprotein)"
Sephs1	2.2046616	109079	13.3913765	5.9179606	chr2	4802610	4831602	selenophosphate synthetase 1
Bmp2	2.204065	12156	3.7909508	1.6757634	chr2	133378935	133388621	bone morphogenetic protein 2
Lrrc47	2.2012353	72946	80.89783	35.806293	chr4	153385912	153395621	leucine rich repeat containing 47
Zfp383	2.1981213	73729	4.261237	1.8887429	chr7	30693242	30701826	zinc finger protein 383
Plod2	2.194565	26432	390.8112	173.50317	chr9	92437061	92503265	"procollagen lysine, 2-oxoglutarate 5-dioxygenase 2"
Nrm	2.1905031	106582	6.209822	2.7620046	chr17	35998263	36002345	nurim (nuclear envelope membrane protein)
Tmem176a	2.189887	66058	48.70384	21.668583	chr6	48791482	48795857	transmembrane protein 176A
Yipf4	2.1891634	67864	8.081482	3.59668	chr17	74888854	74899617	"Yip1 domain family, member 4"
Psmb9	2.184695	16912	103.32529	46.079178	chr17	34319044	34324275	"proteasome (prosome, macropain) subunit, beta type 9 (large multifunctional peptidase 2)"
Aldh1a3	2.1844769	56847	5.025031	2.2411983	chr7	73535779	73572363	"aldehyde dehydrogenase family 1, subfamily A3"
Aebp2	2.1824203	11569	16.300411	7.2769485	chr6	140571184	140625939	AE binding protein 2
Hba-a2	2.181647	110257	7.3696656	3.2911847	chr11	32196489	32197310	"hemoglobin alpha, adult chain 2"
Tbcel	2.1806896	272589	14.18635	6.3381987	chr9	42220400	42280309	tubulin folding cofactor E-like
Igf2bp2	2.1801362	319765	9.974783	4.4576793	chr16	22059082	22163372	insulin-like growth factor 2 mRNA binding protein 2
Cryz	2.1796174	12972	11.805878	5.27724	chr3	154259976	154286146	"crystallin, zeta"
Bloc1s3	2.1794374	232946	10.488949	4.688958	chr7	20091153	20093680	"biogenesis of lysosome-related organelles complex-1, subunit 3"
Dnajc9	2.1784751	108671	14.285733	6.3890905	chr14	21203860	21208132	"DnaJ (Hsp40) homolog, subfamily C, member 9"
Kcnk1	2.1781664	16525	6.3222094	2.8279166	chr8	128519002	128554585	"potassium channel, subfamily K, member 1"
Cks1b	2.1773212	54124	6.327946	2.8315823	chr3	89219394	89222213	CDC28 protein kinase 1b
Snx25	2.1762025	102141	5.619608	2.5159142	chr8	47118615	47209500	sorting nexin 25
2010003O02Rik	2.1750505	100504309	7.134828	3.1959736	chr4	40216612	40217973	RIKEN cDNA 2010003O02 gene
Naa38	2.1729739	76522	55.24813	24.771473	chr6	18798635	18804052	"N(alpha)-acetyltransferase 38, NatC auxiliary subunit"
1110002B05Rik	2.1718078	104725	14.931324	6.6983223	chr12	55746361	55757559	RIKEN cDNA 1110002B05 gene
Mettl15	2.1716592	76894	3.7772422	1.6946188	chr2	108932457	109120883	methyltransferase like 15
Ssbp4	2.1713672	76900	11.956692	5.364963	chr8	73121389	73132771	single stranded DNA binding protein 4
Ckap4	2.168603	216197	17.965084	8.0712	chr10	83989050	83996633	cytoskeleton-associated protein 4
E2f5	2.1681745	13559	13.0531645	5.865574	chr3	14578671	14606309	E2F transcription factor 5
Zdhhc16	2.1667888	74168	12.957886	5.826485	chr19	42007962	42018593	"zinc finger, DHHC domain containing 16"
Sspn	2.1652513	16651	14.242009	6.408433	chr6	145882667	145913745	sarcospan
Tap1	2.1651566	21354	11.194811	5.037515	chr17	34324501	34334170	"transporter 1, ATP-binding cassette, sub-family B (MDR/TAP)"
Fbxl6	2.1642766	30840	5.531995	2.490336	chr15	76366158	76369176	F-box and leucine-rich repeat protein 6
Anxa3	2.1627092	11745	147.16357	66.29657	chr5	97222404	97274987	annexin A3
Gls	2.1610057	14660	16.527327	7.45136	chr1	52220294	52290076	glutaminase
Bok	2.1608	51800	5.0160117	2.261689	chr1	95582271	95592339	BCL2-related ovarian killer protein
Chka	2.1590738	12660	3.0524838	1.3774464	chr19	3851773	3894367	choline kinase alpha
Acsl4	2.1574874	50790	42.47345	19.180418	chrX	138752536	138825078	acyl-CoA synthetase long-chain family member 4
Slc17a5	2.1569226	235504	15.523984	7.0122495	chr9	78384316	78435834	"solute carrier family 17 (anion/sugar transporter), member 5"
Irf9	2.1558366	16391	13.296328	6.009038	chr14	56222822	56228867	interferon regulatory factor 9
Zfp697	2.1545913	242109	4.220127	1.9083126	chr3	98186404	98557735	zinc finger protein 697
5-Sep	2.153406	18951	3.9985623	1.809118	chr16	18621904	18630031	septin 5
Snx7	2.1530914	76561	6.9426594	3.1416116	chr3	117484415	117571854	sorting nexin 7
Wnt5b	2.153048	22419	10.292559	4.6575603	chr6	119382549	119494365	wingless-related MMTV integration site 5B
Gatsl2	2.1516097	80909	7.9854374	3.6159666	chr5	134575618	134617628	GATS protein-like 2
Iqgap1	2.1509156	29875	82.19135	37.229893	chr7	87856469	87948217	IQ motif containing GTPase activating protein 1
Pdha1	2.1501691	18597	57.77639	26.179821	chrX	156560151	156576268	pyruvate dehydrogenase E1 alpha 1
Inpp1	2.1497195	16329	5.5186725	2.5011618	chr1	52846264	52874532	inositol polyphosphate-1-phosphatase
Pptc7	2.149004	320717	20.871662	9.462563	chr5	122734407	122774290	PTC7 protein phosphatase homolog (S. cerevisiae)
B130024G19Rik	2.1462626	434198	4.4677205	2.0281126	chr7	77510045	77556032	RIKEN cDNA B130024G19 gene
Tarsl2	2.1439095	272396	3.619368	1.6448087	chr7	72789784	72836979	threonyl-tRNA synthetase-like 2
Zfp169	2.143359	67911	3.8161676	1.7346883	chr13	48583029	48608805	zinc finger protein 169
Bak1	2.1419823	12018	19.544348	8.889841	chr17	27156757	27165571	BCL2-antagonist/killer 1
Eif1ax	2.1418867	66235	16.389814	7.455322	chrX	155810127	155823631	"eukaryotic translation initiation factor 1A, X-linked"
Smtnl2	2.141826	276829	5.143239	2.3395994	chr11	72203616	72225215	smoothelin-like 2
Atad1	2.1417785	67979	43.72285	19.889448	chr19	32747053	32786788	"ATPase family, AAA domain containing 1"
Acot7	2.141498	70025	13.987918	6.363915	chr4	151552209	151645964	acyl-CoA thioesterase 7
Rbm12	2.1391494	75710	5.213421	2.3744917	chr2	155920618	155937701	RNA binding motif protein 12
Pcbp2	2.1369221	18521	114.53716	52.221195	chr15	102301063	102330490	poly(rC) binding protein 2
Ddah1	2.1352842	69219	18.935383	8.639873	chr3	145421656	145557241	dimethylarginine dimethylaminohydrolase 1
Zfp763	2.134522	73451	5.141356	2.3467464	chr17	33153809	33170326	zinc finger protein 763
2410042D21Rik	2.1336954	72425	4.122986	1.8826449	chr2	112219368	112254394	RIKEN cDNA 2410042D21 gene
Trmt6	2.133089	66926	12.7541	5.825456	chr2	132629951	132641790	tRNA methyltransferase 6 homolog (S. cerevisiae)
Slc35e2	2.1327097	320541	15.846194	7.239059	chr4	154975525	154997450	"solute carrier family 35, member E2"
Lig4	2.1326103	319583	3.3669505	1.5382054	chr8	9970020	9976323	"ligase IV, DNA, ATP-dependent"
Qsox1	2.131881	104009	9.753064	4.457251	chr1	157625285	157660029	quiescin Q6 sulfhydryl oxidase 1
Wipi1	2.1312807	52639	7.3707123	3.3694394	chr11	109434835	109472703	"WD repeat domain, phosphoinositide interacting 1"
Bzw1	2.131244	66882	61.362007	28.051437	chr1	58449941	58463392	basic leucine zipper and W2 domains 1
Acsf2	2.1311102	264895	16.221165	7.41592	chr11	94418416	94463100	acyl-CoA synthetase family member 2
1600027N09Rik	2.1306052	73247	4.997735	2.285384	chr2	180316009	180320339	RIKEN cDNA 1600027N09 gene
Clcn2	2.1302567	12724	4.3773847	2.002035	chr16	20703039	20717819	chloride channel 2
Cd164	2.1278627	53599	153.71065	70.37999	chr10	41239306	41250848	CD164 antigen
Rragd	2.127594	52187	4.8070073	2.2012787	chr4	33069973	33110331	Ras-related GTP binding D
C430049B03Rik	2.1269403	72575	28.430115	13.023038	chrX	50408223	50410367	RIKEN cDNA C430049B03 gene
Sh3bgrl	2.126742	56726	19.634018	8.994628	chrX	106290746	106357806	SH3-binding domain glutamic acid-rich protein like
Apool	2.1261375	68117	4.8875823	2.2397091	chrX	109424992	109486039	apolipoprotein O-like
Fkbp7	2.1260216	14231	10.544135	4.8320613	chr2	76501091	76511155	FK506 binding protein 7
Figf	2.1257622	14205	34.58413	15.850793	chrX	160811480	160840579	c-fos induced growth factor
Ifitm3	2.1228302	66141	663.1975	304.3803	chr7	148195489	148196643	interferon induced transmembrane protein 3
Hectd2	2.1222324	226098	3.3987648	1.5603313	chr19	36629129	36695625	HECT domain containing 2
Hnrnpa0	2.121729	77134	24.672775	11.329666	chr13	58227240	58229917	heterogeneous nuclear ribonucleoprotein A0
Gm16596	2.1214225	100504467	7.4576645	3.4250326	chr12	109774612	109793824	"predicted gene, 16596"
Rhoq	2.1210124	104215	10.136834	4.6563754	chr17	87362451	87399409	"ras homolog gene family, member Q"
4930523C07Rik	2.120146	67647	36.70528	16.867537	chr1	161974511	162008717	RIKEN cDNA 4930523C07 gene
Pdgfd	2.1186967	71785	7.763852	3.570239	chr9	6168612	6377519	"platelet-derived growth factor, D polypeptide"
Wdr1	2.1184158	22388	58.36084	26.841022	chr5	38918052	38952834	WD repeat domain 1
Snrpc	2.117254	20630	5.8445196	2.689458	chr17	27977032	27988912	U1 small nuclear ribonucleoprotein C
Aldh6a1	2.1163487	104776	41.297863	19.012066	chr12	85771668	85791900	"aldehyde dehydrogenase family 6, subfamily A1"
Zfp90	2.1162508	22751	3.984857	1.8345717	chr8	108939239	108949795	zinc finger protein 90
Fdx1	2.1152198	14148	7.161201	3.2985206	chr9	51751412	51771638	ferredoxin 1
Jag1	2.1140864	16449	5.7400627	2.6453493	chr2	136907194	136942067	jagged 1
Cept1	2.1134896	99712	6.763461	3.1178682	chr3	106305178	106350679	choline/ethanolaminephosphotransferase 1
Tfdp2	2.1132562	211586	12.905229	5.949805	chr9	96096694	96224065	transcription factor Dp 2
Hoxa11	2.1132367	15396	5.137317	2.3685203	chr6	52192105	52195766	homeobox A11
Pias2	2.1124463	17344	16.857725	7.775032	chr18	77303947	77394447	protein inhibitor of activated STAT 2
Herpud2	2.11076	80517	16.68967	7.703676	chr9	24912574	24956280	HERPUD family member 2
Moap1	2.1094906	64113	5.471395	2.5270243	chr12	103978040	103996020	modulator of apoptosis 1
Pex11a	2.1088605	18631	5.1928535	2.3990936	chr7	86882150	86887911	peroxisomal biogenesis factor 11 alpha
Tex10	2.1052113	269536	6.118852	2.8318038	chr4	48443828	48486294	testis expressed gene 10
Cebpg	2.102327	12611	23.520714	10.900322	chr7	35831441	35841585	"CCAAT/enhancer binding protein (C/EBP), gamma"
Skp1a	2.1004143	21402	72.55982	33.65737	chr11	52045497	52060360	S-phase kinase-associated protein 1A
Lias	2.0998673	79464	31.587059	14.655686	chr5	65782736	65800446	lipoic acid synthetase
Elp4	2.0995612	77766	3.9552925	1.8354354	chr2	105540266	105744657	elongation protein 4 homolog (S. cerevisiae)
Jund	2.0992582	16478	24.223154	11.242262	chr8	73221638	73224515	Jun proto-oncogene related gene d
A4galt	2.097945	239559	4.0290065	1.8710823	chr15	83057152	83082204	"alpha 1,4-galactosyltransferase"
Psmd10	2.0975034	53380	18.488194	8.587772	chrX	137482964	137491250	"proteasome (prosome, macropain) 26S subunit, non-ATPase, 10"
Zufsp	2.0944872	72580	9.519676	4.4282618	chr10	33638949	33671018	zinc finger with UFM1-specific peptidase domain
Pkd2	2.094357	18764	40.45992	18.821888	chr5	104888476	104934838	polycystic kidney disease 2
Gtf2h2	2.0941825	23894.chr13.2	7.420474	3.45228	chr13	101230185	101262564	"general transcription factor II H, polypeptide 2"
Cxcr2	2.0936482	12765	6.5773573	3.0608122	chr1	74200568	74207820	chemokine (C-X-C motif) receptor 2
Gm3593	2.0903957	100041962	152.48265	71.06909	chr13	62184507	62397530	predicted gene 3593
Tceal3	2.0889928	594844	4.221148	1.9687133	chrX	133200914	133202916	transcription elongation factor A (SII)-like 3
Ppp1r2	2.0887947	66849	26.82084	12.510234	chr16	31251627	31275363	"protein phosphatase 1, regulatory (inhibitor) subunit 2"
LOC100503295	2.088625	100503295	4.809625	2.2435703	chr16	98218489	98237921	zinc finger protein pseudogene
Pnrc1	2.0858006	108767	30.697124	14.338834	chr4	33332398	33335762	proline-rich nuclear receptor coactivator 1
Col8a1	2.0853746	12837	13.386148	6.25404	chr16	57624369	57754850	"collagen, type VIII, alpha 1"
Lmbr1	2.084724	56873	8.11612	3.7930527	chr5	29556342	29704930	limb region 1
Rad23b	2.081792	19359	32.917763	15.40572	chr4	55362914	55405109	RAD23b homolog (S. cerevisiae)
2900026A02Rik	2.0813065	243219	10.383255	4.860562	chr5	113515343	113592333	RIKEN cDNA 2900026A02 gene
Pank3	2.0806146	211347	19.295979	9.035749	chr11	35582997	35604787	pantothenate kinase 3
Nid1	2.078341	18073	88.793	41.62469	chr13	13529869	13604542	nidogen 1
Spry2	2.0769346	24064	19.879236	9.325362	chr14	106291164	106296036	sprouty homolog 2 (Drosophila)
Mrpl44	2.074671	69163	5.9977055	2.8165982	chr1	79772593	79778020	mitochondrial ribosomal protein L44
Ppargc1a	2.0740712	19017	3.4963849	1.6424209	chr5	51845488	51945160	"peroxisome proliferative activated receptor, gamma, coactivator 1 alpha"
Tgfb1i1	2.0726075	21804	36.97127	17.379461	chr7	135390385	135397226	transforming growth factor beta 1 induced transcript 1
Mill2	2.070433	243864	11.191111	5.2662425	chr7	19425315	19448462	MHC I like leukocyte 2
Aftph	2.070266	216549	40.99568	19.293049	chr11	20585088	20641487	aftiphilin
Kctd9	2.0702386	105440	10.902391	5.1308618	chr14	68334155	68360367	potassium channel tetramerisation domain containing 9
Isyna1	2.0691879	71780	63.24159	29.777742	chr8	73118380	73121189	myo-inositol 1-phosphate synthase A1
Slc31a1	2.067267	20529	15.478555	7.294958	chr4	62021735	62052803	"solute carrier family 31, member 1"
Zfp595	2.0662587	218314	3.1492524	1.4849491	chr13	67413934	67433496	zinc finger protein 595
Lxn	2.0656524	17035	5.1179013	2.4139235	chr3	67261921	67267829	latexin
Tax1bp3	2.0652032	76281	58.99035	27.829613	chr11	72990585	72996664	Tax1 (human T cell leukemia virus type I) binding protein 3
Wdsub1	2.0636802	72137	17.273918	8.155257	chr2	59690422	59720663	"WD repeat, SAM and U-box domain containing 1"
Myadm	2.0625768	50918	569.37463	268.95334	chr7	3289039	3299350	myeloid-associated differentiation marker
Rsl24d1	2.061789	225215	24.93692	11.78386	chr9	72961276	72971140	ribosomal L24 domain containing 1
Ifi27l2a	2.0584757	76933	3.3056047	1.5645666	chr12	104672083	104681890	"interferon, alpha-inducible protein 27 like 2A"
Btbd19	2.0581641	78611	3.1320052	1.4826254	chr4	116791823	116798330	BTB (POZ) domain containing 19
Mtmr1	2.057937	53332	12.625829	5.977461	chrX	68617935	68672371	myotubularin related protein 1
Tigd2	2.0536969	68140	4.496307	2.133087	chr6	59158864	59162027	tigger transposable element derived 2
Sc4mol	2.0535355	66234	4.3492546	2.0634866	chr8	67196942	67212375	sterol-C4-methyl oxidase-like
Rfk	2.0533547	54391	30.374664	14.4124	chr19	17468533	17475839	riboflavin kinase
Ostf1	2.0511978	20409	60.825447	28.891283	chr19	18654854	18706303	osteoclast stimulating factor 1
Lsm5	2.050913	66373	3.5682042	1.6950846	chr6	56651057	56654693	"LSM5 homolog, U6 small nuclear RNA associated (S. cerevisiae)"
Vamp5	2.0494075	53620	44.342506	21.08049	chr6	72318043	72330462	vesicle-associated membrane protein 5
Slc43a2	2.0487938	215113	4.9688506	2.362907	chr11	75345196	75391074	"solute carrier family 43, member 2"
Tor3a	2.0486326	30935	12.233164	5.8178635	chr1	158583748	158604470	"torsin family 3, member A"
Foxn2	2.0482156	14236	8.404101	3.997649	chr17	88840052	88889873	forkhead box N2
E230016M11Rik	2.0470421	320172	4.323632	2.057836	chr6	66986593	67030646	RIKEN cDNA E230016M11 gene
Wasl	2.0463386	73178	83.74315	39.871338	chr6	24563810	24614995	Wiskott-Aldrich syndrome-like (human)
Tmx3	2.0460584	67988	6.541719	3.1150327	chr18	90679546	90712659	thioredoxin-related transmembrane protein 3
Gpr182	2.044809	11536	39.29837	18.724512	chr10	127186658	127188854	G protein-coupled receptor 182
Odf2l	2.042231	52184	3.621102	1.7275267	chr3	144781553	144816879	outer dense fiber of sperm tails 2-like
Dnajb4	2.0406218	67035	15.198314	7.25641	chr3	151846919	151873263	"DnaJ (Hsp40) homolog, subfamily B, member 4"
2610008E11Rik	2.040147	72128	9.571636	4.571027	chr10	78527119	78560345	RIKEN cDNA 2610008E11 gene
Cno	2.0399656	117197	4.213798	2.0125184	chr5	37138613	37139918	cappuccino
2410127L17Rik	2.0399084	67383	14.14862	6.757598	chr19	18745270	18779282	RIKEN cDNA 2410127L17 gene
Bmp4	2.0397089	12159	35.353813	16.887173	chr14	47003196	47010274	bone morphogenetic protein 4
Man2a1	2.0395699	17158	29.932701	14.298692	chr17	64950989	65104450	"mannosidase 2, alpha 1"
Prkag2	2.037096	108099	3.0591269	1.463103	chr5	24368553	24606460	"protein kinase, AMP-activated, gamma 2 non-catalytic subunit"
Ccdc85c	2.0370443	668158	6.963796	3.330694	chr12	109444555	109513627	coiled-coil domain containing 85C
Arl6ip6	2.0360527	65103	4.3851643	2.0983882	chr2	53050466	53078255	ADP-ribosylation factor-like 6 interacting protein 6
Rgma	2.0342648	244058	5.374445	2.574038	chr7	80520406	80564785	"RGM domain family, member A"
Nucks1	2.034164	98415	64.15973	30.730213	chr1	133807035	133832898	nuclear casein kinase and cyclin-dependent kinase substrate 1
Egr1	2.034035	13653	82.57569	39.55332	chr18	35020861	35024610	early growth response 1
Atp6v1b2	2.027941	11966	34.720253	16.680779	chr8	71612635	71637616	"ATPase, H+ transporting, lysosomal V1 subunit B2"
Cbx3	2.027921	12417	29.628286	14.234572	chr6	51420615	51433703	chromobox homolog 3 (Drosophila HP1 gamma)
BC013529	2.0257878	215751	114.5279	55.081562	chr10	7487745	7500715	cDNA sequence BC013529
0610010O12Rik	2.0254076	66060	48.05849	23.1178	chr18	36508278	36562632	RIKEN cDNA 0610010O12 gene
Kif3c	2.0250328	16570	9.238276	4.4447556	chr12	3365132	3406494	kinesin family member 3C
Hsd17b12	2.0246634	56348	16.203327	7.797227	chr2	93872854	93998066	hydroxysteroid (17-beta) dehydrogenase 12
Rqcd1	2.0243742	58184	9.7616415	4.6980853	chr1	74552634	74577416	rcd1 (required for cell differentiation) homolog 1 (S. pombe)
BC005537	2.0214698	79555	49.665245	23.937252	chr13	24893526	24904768	cDNA sequence BC005537
Acp1	2.0208433	11431	28.375328	13.680347	chr12	31578191	31596477	"acid phosphatase 1, soluble"
Trim21	2.0205934	20821	22.464073	10.831753	chr7	109706436	109713983	tripartite motif-containing 21
Sfxn3	2.0201647	94280	33.527115	16.169569	chr19	45122066	45130873	sideroflexin 3
Cdo1	2.0182607	12583	3.7320452	1.8016007	chr18	46872859	46887996	"cysteine dioxygenase 1, cytosolic"
Ino80e	2.0163531	233875	12.495385	6.0377064	chr7	133995947	134005531	INO80 complex subunit E
Vdr	2.0160067	22337	34.11915	16.489033	chr15	97684858	97738727	vitamin D receptor
Rab5a	2.0147862	271457	18.44811	8.920967	chr17	53618559	53647003	"RAB5A, member RAS oncogene family"
Mmachc	2.014026	67096	30.855152	14.926283	chr4	116375039	116380990	"methylmalonic aciduria cblC type, with homocystinuria"
Fbrsl1	2.0138955	381668	9.030318	4.3687305	chr5	110790771	110877522	fibrosin-like 1
Usp12	2.0137184	22217	38.230362	18.496878	chr5	147546388	147606532	ubiquitin specific peptidase 12
Adar	2.013242	56417	12.5139265	6.0560107	chr3	89518944	89557377	"adenosine deaminase, RNA-specific"
Itgb1	2.012546	16412	515.81885	249.71234	chr8	131209554	131257479	integrin beta 1 (fibronectin receptor beta)
Snora23	2.0113297	100379145	8.961209	4.340826	chr7	117189878	117190061	"small nucleolar RNA, H/ACA box 23"
Tbc1d4	2.0109954	210789	4.884482	2.366446	chr14	101841577	102008408	"TBC1 domain family, member 4"
Cab39	2.009483	12283	40.702797	19.734621	chr1	87690022	87748152	calcium binding protein 39
Tapbp	2.0078979	21356	102.80134	49.88226	chr17	34056423	34066235	TAP binding protein
Tceal1	2.0078187	237052	5.652667	2.7429495	chrX	133242604	133244405	transcription elongation factor A (SII)-like 1
Gnpda2	2.0060842	67980	8.378157	4.0690055	chr5	69964349	69983524	glucosamine-6-phosphate deaminase 2
Col5a1	2.0053895	12831	5.0518055	2.4543517	chr2	27741945	27895030	"collagen, type V, alpha 1"
Klhdc3	2.0048923	71765	16.603767	8.068718	chr17	46811500	46817879	kelch domain containing 3
Nkrf	2.0048585	77286	4.7590065	2.3127108	chrX	34427537	34442894	NF-kappaB repressing factor
Apaf1	2.0044603	11783	5.1622095	2.5091517	chr10	90452056	90545488	apoptotic peptidase activating factor 1
Mtap	2.0037768	66902	12.820009	6.2334437	chr4	88783274	88826994	methylthioadenosine phosphorylase
Tspan4	2.00368	64540	34.650238	16.848722	chr7	148661139	148679321	tetraspanin 4
Hmgb3	2.0036151	15354	20.824389	10.126209	chrX	68809097	68813829	high mobility group box 3
Atp5s	2.0025659	68055	9.550164	4.646361	chr12	70825949	70845645	"ATP synthase, H+ transporting, mitochondrial F0 complex, subunit s"
Gm4951	2.0018954	240327	3.8262842	1.8621936	chr18	60371731	60407474	predicted gene 4951
Wdr26	2.0018914	226757	54.592636	26.56944	chr1	183103357	183142109	WD repeat domain 26
Zc4h2	2.0017657	245522	9.8169155	4.778049	chrX	92834536	92853771	"zinc finger, C4H2 domain containing"
Tmed2	2.0013397	56334	54.700294	26.629187	chr5	124990800	125000512	transmembrane emp24 domain trafficking protein 2
1810063B05Rik	2.0013192	67892	3.5805774	1.7431134	chr8	128946401	128949335	RIKEN cDNA 1810063B05 gene
Hcls1	2.0001779	15163	3.0918334	1.5060395	chr16	36935069	36963300	hematopoietic cell specific Lyn substrate 1
