# Supplementary material for: Pathogenic pathways are activated in each major cell type of the glomerulus in the Cd2ap mutant mouse model of focal segmental glomerulosclerosis
Source: BMC Nephrol. 2015 May 13;16:71. doi: 10.1186/s12882-015-0063-z (PMC4430919; doi:10.1186/s12882-015-0063-z)
Supplement: Additional file 14: Table S14. — RNA-seq defined genes upregulated in Cd2ap mutant endothelial cells. Fold change > 2.0. Columns show gene symbol, fold change, Gene ID, RPKM in mutant, RPKM in wild type and gene position as determined by chromosome, start and end. And gene description. [file 12882_2015_63_MOESM14_ESM.xls]

Gene Symbol	FC ([wt] vs [mut])	Gene Description		RNA-seq FC	Transcripts Cluster Id
Tspan13	1.8493524	tetraspanin 13		4.89	10400023
Tmem26	1.6888269	transmembrane protein 26		1.86	10363762
Tiam1	1.5813923	T-cell lymphoma invasion and metastasis 1		3.28	10440738
Serpini1	1.6080654	"serine (or cysteine) peptidase inhibitor, clade I, member 1"		3.11	10492628
Sema5a	1.7891442	"sema domain, seven thrombospondin repeats (type 1 and type 1-like), transmembrane domain (TM) and short cytoplasmic domain, (semaphorin) 5A"		4.23	10423520
Sec61g	1.590468	"SEC61, gamma subunit"		1.65	10600718
Rnu2	1.7278882	U2 small nuclear RNA		not validated	10381460
Psd3	1.6844994	pleckstrin and Sec7 domain containing 3		2.98	10578989
Phxr4	1.8326224	per-hexamer repeat gene 4		2.72	10583203
P2ry1	1.505278	"purinergic receptor P2Y, G-protein coupled 1"		2.69	10492330
Olfr1396	1.901252	olfactory receptor 1396		3.45	10385540
Olfml2b	1.8765419	olfactomedin-like 2B		2.63	10351491
Ndufs5	1.8654592	NADH dehydrogenase (ubiquinone) Fe-S protein 5		not validated	10516211
Mpped2	1.7130219	metallophosphoesterase domain containing 2		3	10474361
Lypd6	2.0590417	LY6/PLAUR domain containing 6		4.89	10472034
Lphn2	1.697083	latrophilin 2		1.86	10502766
Hey2	1.8392881	hairy/enhancer-of-split related with YRPW motif 2		4.1	10368556
Hbegf	1.5601339	heparin-binding EGF-like growth factor		2.05	10458340
Gm9912	2.858584	predicted gene 9912		not validated	10502783
Gm14207	2.5720806	predicted gene 14207		12.33	10486201
Gm10847	1.5570478	predicted gene 10847		3.04	10416419
Gatm	1.5762773	glycine amidinotransferase (L-arginine:glycine amidinotransferase)		3.13	10487011
Fdps	1.5113268	farnesyl diphosphate synthetase		2.03	10499483
Fam81a	1.8007077	"family with sequence similarity 81, member A"		3.75	10594762
Fam38b	1.6667728	"family with sequence similarity 38, member B"		2.06	10459335
Epha6	1.8718276	Eph receptor A6		5.62	10440216
D130046C19Rik	1.5711162	RIKEN cDNA D130046C19 gene		not validated	10427906
Cobll1	1.613023	Cobl-like 1		3.59	10483178
Cmtm8	1.5074004	CKLF-like MARVEL transmembrane domain containing 8		3.05	10597470
Cmah	1.674049	cytidine monophospho-N-acetylneuraminic acid hydroxylase		4.12	10404132
Chrm3	1.649569	"cholinergic receptor, muscarinic 3, cardiac"		2.16	10407591
Chpt1	1.9100131	choline phosphotransferase 1		3.83	10371616
Ces2g	1.969775	carboxylesterase 2G		3.77	10574572
Ces2e	1.7928149	carboxylesterase 2E		3.53	10574545
Cd36	2.1837502	CD36 antigen		3.56	10528207
BC018507	1.504658			1.22	10410475
Ankrd44	1.8305887	ankyrin repeat domain 44		3.18	10354677
Adamts5	2.488113	"a disintegrin-like and metallopeptidase (reprolysin type) with thrombospondin type 1 motif, 5 (aggrecanase-2)"		4.27	10440534
Adamts16	1.759848	"a disintegrin-like and metallopeptidase (reprolysin type) with thrombospondin type 1 motif, 16"		5.84	10410477
